# Supplementary material for: Layered subsurface in Utopia Basin of Mars revealed by Zhurong rover radar
Source: Nature. 2022 Sep 26;610(7931):308–12. doi: 10.1038/s41586-022-05147-5 (PMC9556330; doi:10.1038/s41586-022-05147-5)
Supplement: Supplementary file 2 — Source Data Extended Data Fig. 9. [file 41586_2022_5147_MOESM2_ESM.xlsx]

## Sheet: Figure S9c data
Extended Ddata Figure 9c
Calculated temperatures at different depths for typical solar longitudes (Ls)
Depth (m)	Temperature (K)					Depth (m)	Temperature (K)
	Ls = 0	Ls = 90	Ls = 180	Ls = 270			Ls = 0	Ls = 90	Ls = 180	Ls = 270
Zhurong						Phoenix
0	214.727	226.251	221.562	202.078		0	151.629	222.432	188.81	150.878
0.05	214.588	226.078	221.622	202.286		0.05	151.749	221.778	189.261	151.19
0.1	214.452	225.908	221.68	202.492		0.1	151.873	221.128	189.697	151.503
0.15	214.32	225.74	221.735	202.697		0.15	152	220.48	190.117	151.816
0.2	214.191	225.574	221.787	202.901		0.2	152.129	219.835	190.522	152.13
0.25	214.065	225.41	221.836	203.104		0.25	152.262	219.194	190.913	152.445
0.3	213.942	225.247	221.883	203.307		0.3	152.397	218.555	191.289	152.76
0.35	213.823	225.086	221.927	203.508		0.35	152.535	217.919	191.651	153.076
0.4	213.707	224.928	221.969	203.708		0.4	152.676	217.287	191.999	153.393
0.45	213.594	224.771	222.008	203.908		0.45	152.819	216.658	192.333	153.71
0.5	213.485	224.615	222.045	204.106		0.5	152.964	216.032	192.654	154.028
0.55	213.378	224.462	222.079	204.303		0.55	153.112	215.41	192.961	154.346
0.6	213.275	224.31	222.111	204.499		0.6	153.262	214.791	193.255	154.664
0.65	213.174	224.161	222.141	204.693		0.65	153.414	214.176	193.537	154.982
0.7	213.077	224.012	222.168	204.887		0.7	153.568	213.564	193.806	155.301
0.75	212.982	223.866	222.193	205.079		0.75	153.724	212.957	194.063	155.62
0.8	212.89	223.721	222.216	205.271		0.8	153.882	212.353	194.307	155.938
0.85	212.802	223.578	222.237	205.461		0.85	154.041	211.753	194.54	156.257
0.9	212.716	223.437	222.256	205.65		0.9	154.202	211.157	194.762	156.576
0.95	212.633	223.297	222.273	205.837		0.95	154.365	210.565	194.972	156.894
1	212.552	223.159	222.288	206.023		1	154.53	209.978	195.171	157.212
1.05	212.475	223.023	222.301	206.208		1.05	154.695	209.394	195.359	157.53
1.1	212.4	222.888	222.312	206.392		1.1	154.863	208.815	195.537	157.848
1.15	212.328	222.755	222.321	206.574		1.15	155.031	208.24	195.704	158.165
1.2	212.258	222.623	222.328	206.755		1.2	155.2	207.67	195.862	158.481
1.25	212.191	222.493	222.334	206.935		1.25	155.371	207.104	196.009	158.797
1.3	212.127	222.365	222.338	207.113		1.3	155.543	206.542	196.147	159.113
1.35	212.065	222.238	222.34	207.29		1.35	155.716	205.985	196.276	159.427
1.4	212.006	222.112	222.34	207.465		1.4	155.889	205.433	196.395	159.741
1.45	211.949	221.988	222.339	207.639		1.45	156.064	204.886	196.505	160.054
1.5	211.894	221.866	222.336	207.811		1.5	156.239	204.343	196.607	160.366
1.55	211.842	221.745	222.332	207.982		1.55	156.415	203.805	196.7	160.676
1.6	211.792	221.626	222.326	208.151		1.6	156.592	203.272	196.785	160.986
1.65	211.745	221.508	222.319	208.319		1.65	156.769	202.744	196.862	161.295
1.7	211.7	221.391	222.31	208.485		1.7	156.947	202.221	196.931	161.602
1.75	211.657	221.276	222.3	208.65		1.75	157.125	201.703	196.992	161.909
1.8	211.617	221.163	222.289	208.813		1.8	157.304	201.19	197.046	162.213
1.85	211.578	221.051	222.276	208.975		1.85	157.483	200.682	197.093	162.517
1.9	211.542	220.94	222.262	209.135		1.9	157.663	200.179	197.132	162.819
1.95	211.508	220.831	222.247	209.293		1.95	157.843	199.682	197.165	163.119
2	211.476	220.723	222.231	209.45		2	158.023	199.189	197.191	163.418
2.05	211.446	220.616	222.213	209.605		2.05	158.203	198.702	197.211	163.716
2.1	211.418	220.511	222.194	209.758		2.1	158.383	198.221	197.224	164.011
2.15	211.392	220.407	222.174	209.91		2.15	158.564	197.744	197.231	164.305
2.2	211.368	220.305	222.153	210.06		2.2	158.744	197.273	197.232	164.597
2.25	211.346	220.204	222.131	210.208		2.25	158.925	196.807	197.228	164.888
2.3	211.326	220.104	222.108	210.355		2.3	159.105	196.347	197.217	165.176
2.35	211.308	220.006	222.084	210.5		2.35	159.286	195.892	197.202	165.463
2.4	211.291	219.909	222.059	210.643		2.4	159.466	195.442	197.181	165.747
2.45	211.277	219.813	222.033	210.785		2.45	159.646	194.998	197.155	166.03
2.5	211.264	219.719	222.007	210.925		2.5	159.826	194.559	197.124	166.31
2.55	211.253	219.625	221.979	211.063		2.55	160.006	194.126	197.088	166.589
2.6	211.243	219.534	221.951	211.199		2.6	160.185	193.699	197.048	166.865
2.65	211.236	219.443	221.921	211.334		2.65	160.365	193.276	197.003	167.139
2.7	211.229	219.354	221.891	211.467		2.7	160.544	192.86	196.954	167.411
2.75	211.225	219.266	221.86	211.598		2.75	160.722	192.449	196.901	167.68
2.8	211.222	219.179	221.829	211.728		2.8	160.901	192.043	196.843	167.947
2.85	211.22	219.093	221.796	211.855		2.85	161.079	191.643	196.782	168.212
2.9	211.22	219.009	221.763	211.981		2.9	161.256	191.248	196.717	168.475
2.95	211.222	218.926	221.73	212.106		2.95	161.433	190.859	196.648	168.735
3	211.225	218.844	221.695	212.228		3	161.61	190.476	196.576	168.993
3.05	211.229	218.763	221.66	212.349		3.05	161.786	190.098	196.5	169.249
3.1	211.235	218.683	221.625	212.468		3.1	161.962	189.725	196.421	169.501
3.15	211.242	218.605	221.589	212.586		3.15	162.137	189.358	196.338	169.752
3.2	211.251	218.528	221.552	212.701		3.2	162.311	188.996	196.253	170
3.25	211.261	218.452	221.515	212.815		3.25	162.485	188.64	196.165	170.245
3.3	211.272	218.377	221.477	212.927		3.3	162.659	188.29	196.073	170.488
3.35	211.284	218.303	221.439	213.038		3.35	162.831	187.945	195.98	170.728
3.4	211.297	218.231	221.401	213.147		3.4	163.003	187.605	195.883	170.966
3.45	211.312	218.159	221.362	213.254		3.45	163.175	187.271	195.784	171.201
3.5	211.328	218.089	221.322	213.359		3.5	163.346	186.942	195.683	171.434
3.55	211.344	218.02	221.282	213.463		3.55	163.516	186.618	195.579	171.664
3.6	211.362	217.951	221.242	213.565		3.6	163.685	186.3	195.473	171.891
3.65	211.381	217.884	221.202	213.666		3.65	163.854	185.987	195.365	172.115
3.7	211.401	217.819	221.161	213.764		3.7	164.022	185.68	195.254	172.337
3.75	211.422	217.754	221.12	213.861		3.75	164.19	185.377	195.142	172.556
3.8	211.444	217.69	221.078	213.957		3.8	164.356	185.08	195.028	172.773
3.85	211.467	217.627	221.036	214.051		3.85	164.522	184.788	194.912	172.987
3.9	211.491	217.565	220.994	214.143		3.9	164.687	184.502	194.795	173.198
3.95	211.516	217.505	220.952	214.233		3.95	164.851	184.22	194.676	173.406
4	211.541	217.445	220.909	214.322		4	165.015	183.944	194.555	173.612
4.05	211.568	217.387	220.867	214.41		4.05	165.177	183.673	194.433	173.815
4.1	211.595	217.329	220.824	214.496		4.1	165.339	183.407	194.309	174.015
4.15	211.623	217.272	220.781	214.58		4.15	165.5	183.146	194.185	174.213
4.2	211.652	217.217	220.737	214.662		4.2	165.661	182.89	194.059	174.407
4.25	211.681	217.162	220.694	214.744		4.25	165.82	182.639	193.931	174.6
4.3	211.712	217.109	220.65	214.823		4.3	165.978	182.393	193.803	174.789
4.35	211.742	217.056	220.607	214.901		4.35	166.136	182.151	193.673	174.976
4.4	211.774	217.004	220.563	214.978		4.4	166.293	181.915	193.543	175.159
4.45	211.806	216.954	220.519	215.053		4.45	166.449	181.683	193.412	175.341
4.5	211.839	216.904	220.475	215.126		4.5	166.604	181.456	193.28	175.519
4.55	211.872	216.855	220.431	215.199		4.55	166.758	181.234	193.147	175.695
4.6	211.906	216.807	220.387	215.269		4.6	166.911	181.017	193.013	175.868
4.65	211.941	216.76	220.343	215.338		4.65	167.063	180.804	192.879	176.039
4.7	211.976	216.714	220.298	215.406		4.7	167.215	180.596	192.744	176.206
4.75	212.011	216.669	220.254	215.473		4.75	167.365	180.392	192.608	176.372
4.8	212.047	216.625	220.21	215.538		4.8	167.515	180.193	192.472	176.534
4.85	212.083	216.581	220.166	215.601		4.85	167.663	179.999	192.335	176.694
4.9	212.12	216.539	220.122	215.663		4.9	167.811	179.808	192.198	176.851
4.95	212.157	216.497	220.077	215.724		4.95	167.958	179.623	192.061	177.005
5	212.195	216.456	220.033	215.784		5	168.104	179.441	191.923	177.157
5.05	212.233	216.416	219.989	215.842		5.05	168.248	179.264	191.785	177.306
5.1	212.271	216.377	219.945	215.899		5.1	168.392	179.091	191.647	177.453
5.15	212.31	216.339	219.901	215.955		5.15	168.535	178.922	191.509	177.597
5.2	212.349	216.301	219.857	216.009		5.2	168.677	178.758	191.37	177.739
5.25	212.388	216.265	219.814	216.062		5.25	168.818	178.597	191.232	177.878
5.3	212.427	216.229	219.77	216.114		5.3	168.958	178.441	191.093	178.014
5.35	212.467	216.194	219.726	216.165		5.35	169.098	178.289	190.955	178.148
5.4	212.507	216.159	219.683	216.214		5.4	169.236	178.14	190.816	178.279
5.45	212.547	216.126	219.64	216.262		5.45	169.373	177.996	190.677	178.408
5.5	212.588	216.093	219.596	216.309		5.5	169.509	177.855	190.539	178.534
5.55	212.628	216.061	219.553	216.355		5.55	169.644	177.718	190.4	178.658
5.6	212.669	216.03	219.511	216.4		5.6	169.778	177.585	190.262	178.78
5.65	212.71	216	219.468	216.443		5.65	169.912	177.456	190.124	178.899
5.7	212.751	215.97	219.425	216.486		5.7	170.044	177.33	189.986	179.015
5.75	212.792	215.941	219.383	216.527		5.75	170.175	177.208	189.849	179.129
5.8	212.833	215.912	219.341	216.567		5.8	170.305	177.09	189.712	179.241
5.85	212.874	215.885	219.299	216.606		5.85	170.435	176.975	189.575	179.35
5.9	212.915	215.858	219.257	216.644		5.9	170.563	176.863	189.438	179.458
5.95	212.957	215.832	219.215	216.682		5.95	170.69	176.755	189.302	179.562
6	212.998	215.806	219.174	216.718		6	170.816	176.65	189.166	179.665
6.05	213.04	215.781	219.133	216.753		6.05	170.942	176.549	189.031	179.765
6.1	213.081	215.757	219.092	216.787		6.1	171.066	176.451	188.896	179.863
6.15	213.122	215.734	219.051	216.82		6.15	171.189	176.356	188.761	179.958
6.2	213.164	215.711	219.01	216.852		6.2	171.311	176.264	188.627	180.052
6.25	213.205	215.689	218.97	216.883		6.25	171.433	176.176	188.494	180.143
6.3	213.247	215.667	218.93	216.913		6.3	171.553	176.09	188.361	180.232
6.35	213.288	215.646	218.89	216.942		6.35	171.672	176.008	188.229	180.319
6.4	213.329	215.626	218.851	216.97		6.4	171.79	175.928	188.097	180.404
6.45	213.37	215.606	218.811	216.998		6.45	171.908	175.852	187.966	180.486
6.5	213.411	215.587	218.772	217.024		6.5	172.024	175.778	187.836	180.567
6.55	213.452	215.568	218.734	217.05		6.55	172.139	175.707	187.706	180.645
6.6	213.493	215.55	218.695	217.075		6.6	172.253	175.639	187.577	180.721
6.65	213.534	215.533	218.657	217.099		6.65	172.366	175.574	187.449	180.796
6.7	213.575	215.516	218.619	217.122		6.7	172.479	175.512	187.321	180.868
6.75	213.615	215.5	218.581	217.144		6.75	172.59	175.452	187.194	180.938
6.8	213.656	215.484	218.544	217.166		6.8	172.7	175.394	187.068	181.007
6.85	213.696	215.469	218.507	217.187		6.85	172.809	175.34	186.942	181.073
6.9	213.736	215.455	218.47	217.207		6.9	172.917	175.287	186.818	181.137
6.95	213.776	215.441	218.434	217.226		6.95	173.024	175.237	186.694	181.2
7	213.815	215.427	218.398	217.245		7	173.131	175.19	186.571	181.261
7.05	213.855	215.414	218.362	217.263		7.05	173.236	175.145	186.449	181.319
7.1	213.894	215.402	218.326	217.28		7.1	173.34	175.102	186.327	181.376
7.15	213.933	215.389	218.291	217.296		7.15	173.443	175.062	186.207	181.432
7.2	213.972	215.378	218.256	217.312		7.2	173.545	175.024	186.087	181.485
7.25	214.011	215.367	218.221	217.327		7.25	173.646	174.988	185.968	181.537
7.3	214.049	215.356	218.187	217.341		7.3	173.747	174.954	185.85	181.586
7.35	214.088	215.346	218.153	217.355		7.35	173.846	174.923	185.733	181.635
7.4	214.126	215.337	218.119	217.368		7.4	173.944	174.893	185.617	181.681
7.45	214.163	215.328	218.086	217.38		7.45	174.041	174.865	185.502	181.726
7.5	214.201	215.319	218.053	217.392		7.5	174.137	174.84	185.388	181.769
7.55	214.238	215.311	218.02	217.404		7.55	174.233	174.816	185.274	181.811
7.6	214.275	215.303	217.988	217.414		7.6	174.327	174.795	185.162	181.85
7.65	214.312	215.295	217.955	217.424		7.65	174.42	174.775	185.051	181.889
7.7	214.348	215.288	217.924	217.434		7.7	174.512	174.757	184.94	181.926
7.75	214.385	215.282	217.892	217.443		7.75	174.604	174.74	184.831	181.961
7.8	214.42	215.276	217.861	217.451		7.8	174.694	174.726	184.722	181.994
7.85	214.456	215.27	217.83	217.459		7.85	174.784	174.713	184.615	182.027
7.9	214.491	215.264	217.8	217.467		7.9	174.872	174.702	184.508	182.057
7.95	214.527	215.259	217.77	217.474		7.95	174.959	174.692	184.403	182.087
8	214.561	215.255	217.74	217.48		8	175.046	174.684	184.298	182.115
8.05	214.596	215.251	217.71	217.486		8.05	175.131	174.678	184.194	182.141
8.1	214.63	215.247	217.681	217.491		8.1	175.216	174.673	184.092	182.166
8.15	214.664	215.243	217.653	217.496		8.15	175.3	174.67	183.99	182.19
8.2	214.697	215.24	217.624	217.501		8.2	175.382	174.668	183.89	182.213
8.25	214.731	215.237	217.596	217.505		8.25	175.464	174.667	183.79	182.234
8.3	214.764	215.235	217.568	217.509		8.3	175.545	174.668	183.692	182.253
8.35	214.796	215.233	217.541	217.512		8.35	175.625	174.67	183.594	182.272
8.4	214.829	215.231	217.513	217.515		8.4	175.704	174.674	183.498	182.289
8.45	214.861	215.229	217.487	217.517		8.45	175.782	174.679	183.403	182.305
8.5	214.892	215.228	217.46	217.519		8.5	175.859	174.685	183.308	182.32
8.55	214.924	215.227	217.434	217.521		8.55	175.935	174.692	183.215	182.334
8.6	214.955	215.227	217.408	217.522		8.6	176.01	174.7	183.123	182.347
8.65	214.986	215.227	217.383	217.523		8.65	176.084	174.71	183.032	182.358
8.7	215.016	215.227	217.358	217.524		8.7	176.158	174.72	182.941	182.368
8.75	215.046	215.227	217.333	217.524		8.75	176.23	174.732	182.852	182.378
8.8	215.076	215.228	217.308	217.524		8.8	176.302	174.744	182.764	182.386
8.85	215.105	215.229	217.284	217.523		8.85	176.372	174.758	182.677	182.393
8.9	215.134	215.23	217.26	217.523		8.9	176.442	174.773	182.591	182.399
8.95	215.163	215.231	217.237	217.522		8.95	176.511	174.789	182.506	182.404
9	215.192	215.233	217.213	217.52		9	176.579	174.805	182.422	182.408
9.05	215.22	215.235	217.19	217.519		9.05	176.646	174.823	182.339	182.411
9.1	215.247	215.237	217.168	217.517		9.1	176.712	174.841	182.258	182.414
9.15	215.275	215.239	217.146	217.514		9.15	176.778	174.86	182.177	182.415
9.2	215.302	215.242	217.124	217.512		9.2	176.842	174.88	182.097	182.415
9.25	215.329	215.245	217.102	217.509		9.25	176.906	174.901	182.018	182.415
9.3	215.355	215.248	217.081	217.506		9.3	176.969	174.922	181.941	182.413
9.35	215.382	215.251	217.06	217.503		9.35	177.031	174.945	181.864	182.411
9.4	215.407	215.255	217.039	217.499		9.4	177.092	174.968	181.788	182.408
9.45	215.433	215.259	217.019	217.496		9.45	177.152	174.991	181.714	182.404
9.5	215.458	215.263	216.999	217.492		9.5	177.212	175.016	181.64	182.399
9.55	215.483	215.267	216.979	217.488		9.55	177.27	175.041	181.568	182.394
9.6	215.507	215.271	216.96	217.483		9.6	177.328	175.066	181.496	182.387
9.65	215.531	215.276	216.94	217.479		9.65	177.385	175.092	181.425	182.381
9.7	215.555	215.28	216.922	217.474		9.7	177.441	175.119	181.356	182.373
9.75	215.579	215.285	216.903	217.469		9.75	177.496	175.146	181.287	182.364
9.8	215.602	215.29	216.885	217.464		9.8	177.551	175.174	181.22	182.355
9.85	215.625	215.296	216.867	217.458		9.85	177.604	175.203	181.153	182.346
9.9	215.648	215.301	216.849	217.453		9.9	177.657	175.231	181.088	182.335
9.95	215.67	215.307	216.832	217.447		9.95	177.709	175.261	181.023	182.324
10	215.692	215.312	216.815	217.441		10	177.761	175.29	180.96	182.313
10.05	215.713	215.318	216.798	217.435		10.05	177.811	175.32	180.897	182.3
10.1	215.735	215.324	216.781	217.429		10.1	177.861	175.351	180.836	182.288
10.15	215.756	215.33	216.765	217.423		10.15	177.91	175.382	180.775	182.274
10.2	215.776	215.337	216.749	217.417		10.2	177.958	175.413	180.715	182.26
10.25	215.797	215.343	216.734	217.41		10.25	178.006	175.444	180.656	182.246
10.3	215.817	215.35	216.718	217.404		10.3	178.053	175.476	180.599	182.231
10.35	215.837	215.356	216.703	217.397		10.35	178.099	175.508	180.542	182.216
10.4	215.856	215.363	216.688	217.39		10.4	178.144	175.541	180.486	182.2
10.45	215.875	215.37	216.674	217.383		10.45	178.188	175.574	180.431	182.183
10.5	215.894	215.377	216.66	217.376		10.5	178.232	175.607	180.377	182.167
10.55	215.913	215.385	216.646	217.369		10.55	178.275	175.64	180.324	182.149
10.6	215.931	215.392	216.632	217.361		10.6	178.318	175.673	180.272	182.132
10.65	215.949	215.399	216.618	217.354		10.65	178.359	175.707	180.22	182.113
10.7	215.967	215.407	216.605	217.346		10.7	178.4	175.741	180.17	182.095
10.75	215.984	215.414	216.592	217.339		10.75	178.44	175.775	180.121	182.076
10.8	216.001	215.422	216.58	217.331		10.8	178.48	175.809	180.072	182.057
10.85	216.018	215.43	216.567	217.324		10.85	178.519	175.843	180.024	182.037
10.9	216.034	215.438	216.555	217.316		10.9	178.557	175.878	179.978	182.017
10.95	216.051	215.445	216.543	217.308		10.95	178.595	175.912	179.932	181.997
11	216.067	215.453	216.531	217.3		11	178.631	175.947	179.887	181.977
11.05	216.082	215.462	216.52	217.292		11.05	178.668	175.982	179.842	181.956
11.1	216.098	215.47	216.509	217.284		11.1	178.703	176.017	179.799	181.935
11.15	216.113	215.478	216.498	217.276		11.15	178.738	176.051	179.756	181.913
11.2	216.128	215.486	216.487	217.268		11.2	178.772	176.086	179.715	181.891
11.25	216.142	215.495	216.476	217.26		11.25	178.806	176.121	179.674	181.87
11.3	216.157	215.503	216.466	217.252		11.3	178.839	176.156	179.634	181.847
11.35	216.171	215.511	216.456	217.243		11.35	178.871	176.192	179.595	181.825
11.4	216.185	215.52	216.446	217.235		11.4	178.903	176.227	179.556	181.802
11.45	216.198	215.528	216.437	217.227		11.45	178.934	176.262	179.518	181.78
11.5	216.212	215.537	216.427	217.219		11.5	178.964	176.297	179.482	181.757
11.55	216.225	215.546	216.418	217.21		11.55	178.994	176.332	179.446	181.733
11.6	216.237	215.554	216.409	217.202		11.6	179.024	176.367	179.41	181.71
11.65	216.25	215.563	216.4	217.194		11.65	179.052	176.402	179.376	181.687
11.7	216.262	215.572	216.392	217.185		11.7	179.081	176.437	179.342	181.663
11.75	216.274	215.581	216.384	217.177		11.75	179.108	176.472	179.309	181.639
11.8	216.286	215.59	216.376	217.169		11.8	179.135	176.506	179.277	181.615
11.85	216.298	215.598	216.368	217.16		11.85	179.162	176.541	179.245	181.591
11.9	216.309	215.607	216.36	217.152		11.9	179.187	176.576	179.214	181.567
11.95	216.32	215.616	216.353	217.144		11.95	179.213	176.61	179.184	181.543
12	216.331	215.625	216.345	217.135		12	179.238	176.645	179.155	181.518
12.05	216.342	215.634	216.338	217.127		12.05	179.262	176.679	179.126	181.494
12.1	216.353	215.643	216.331	217.119		12.1	179.285	176.713	179.098	181.47
12.15	216.363	215.652	216.325	217.11		12.15	179.309	176.747	179.071	181.445
12.2	216.373	215.661	216.318	217.102		12.2	179.331	176.781	179.044	181.42
12.25	216.383	215.67	216.312	217.094		12.25	179.353	176.815	179.018	181.396
12.3	216.392	215.679	216.306	217.086		12.3	179.375	176.849	178.993	181.371
12.35	216.402	215.688	216.3	217.077		12.35	179.396	176.882	178.969	181.346
12.4	216.411	215.697	216.294	217.069		12.4	179.417	176.916	178.945	181.322
12.45	216.42	215.706	216.288	217.061		12.45	179.437	176.949	178.921	181.297
12.5	216.429	215.715	216.283	217.053		12.5	179.457	176.982	178.899	181.272
12.55	216.437	215.724	216.278	217.045		12.55	179.476	177.015	178.876	181.248
12.6	216.446	215.733	216.273	217.037		12.6	179.495	177.048	178.855	181.223
12.65	216.454	215.742	216.268	217.029		12.65	179.513	177.08	178.834	181.198
12.7	216.462	215.751	216.263	217.021		12.7	179.531	177.113	178.814	181.173
12.75	216.47	215.76	216.258	217.013		12.75	179.548	177.145	178.794	181.149
12.8	216.477	215.769	216.254	217.005		12.8	179.565	177.177	178.775	181.124
12.85	216.485	215.777	216.25	216.997		12.85	179.581	177.209	178.757	181.1
12.9	216.492	215.786	216.246	216.989		12.9	179.597	177.24	178.739	181.075
12.95	216.499	215.795	216.242	216.981		12.95	179.613	177.272	178.721	181.05
13	216.506	215.804	216.238	216.973		13	179.628	177.303	178.705	181.026
13.05	216.513	215.813	216.234	216.966		13.05	179.643	177.334	178.688	181.002
13.1	216.519	215.822	216.231	216.958		13.1	179.657	177.365	178.673	180.977
13.15	216.526	215.831	216.227	216.95		13.15	179.671	177.395	178.657	180.953
13.2	216.532	215.839	216.224	216.943		13.2	179.684	177.426	178.643	180.929
13.25	216.538	215.848	216.221	216.935		13.25	179.697	177.456	178.629	180.905
13.3	216.544	215.857	216.218	216.928		13.3	179.71	177.485	178.615	180.881
13.35	216.55	215.865	216.215	216.92		13.35	179.722	177.515	178.602	180.857
13.4	216.555	215.874	216.213	216.913		13.4	179.734	177.545	178.589	180.834
13.45	216.561	215.883	216.21	216.906		13.45	179.746	177.574	178.577	180.81
13.5	216.566	215.891	216.208	216.899		13.5	179.757	177.603	178.565	180.786
13.55	216.571	215.9	216.205	216.891		13.55	179.768	177.631	178.554	180.763
13.6	216.576	215.908	216.203	216.884		13.6	179.778	177.66	178.543	180.74
13.65	216.581	215.917	216.201	216.877		13.65	179.789	177.688	178.533	180.717
13.7	216.586	215.925	216.199	216.87		13.7	179.798	177.716	178.523	180.694
13.75	216.59	215.934	216.197	216.863		13.75	179.808	177.744	178.514	180.671
13.8	216.595	215.942	216.196	216.856		13.8	179.817	177.771	178.505	180.648
13.85	216.599	215.95	216.194	216.849		13.85	179.826	177.798	178.496	180.625
13.9	216.603	215.958	216.193	216.843		13.9	179.834	177.825	178.488	180.603
13.95	216.607	215.967	216.191	216.836		13.95	179.842	177.852	178.48	180.581
14	216.611	215.975	216.19	216.829		14	179.85	177.879	178.473	180.558
14.05	216.615	215.983	216.189	216.823		14.05	179.857	177.905	178.466	180.536
14.1	216.619	215.991	216.188	216.816		14.1	179.865	177.931	178.459	180.514
14.15	216.622	215.999	216.187	216.81		14.15	179.871	177.957	178.453	180.493
14.2	216.626	216.007	216.186	216.804		14.2	179.878	177.982	178.447	180.471
14.25	216.629	216.015	216.186	216.797		14.25	179.884	178.007	178.442	180.45
14.3	216.632	216.023	216.185	216.791		14.3	179.89	178.032	178.437	180.429
14.35	216.635	216.031	216.185	216.785		14.35	179.896	178.057	178.432	180.408
14.4	216.638	216.038	216.184	216.779		14.4	179.902	178.081	178.428	180.387
14.45	216.641	216.046	216.184	216.773		14.45	179.907	178.105	178.424	180.366
14.5	216.644	216.054	216.184	216.767		14.5	179.912	178.129	178.42	180.346
14.55	216.646	216.062	216.184	216.761		14.55	179.916	178.153	178.417	180.325
14.6	216.649	216.069	216.184	216.755		14.6	179.921	178.177	178.414	180.305
14.65	216.651	216.077	216.184	216.749		14.65	179.925	178.2	178.411	180.285
14.7	216.654	216.084	216.184	216.744		14.7	179.929	178.223	178.409	180.265
14.75	216.656	216.091	216.184	216.738		14.75	179.932	178.245	178.407	180.246
14.8	216.658	216.099	216.184	216.733		14.8	179.936	178.268	178.405	180.226
14.85	216.66	216.106	216.185	216.727		14.85	179.939	178.29	178.403	180.207
14.9	216.662	216.113	216.185	216.722		14.9	179.942	178.312	178.402	180.188
14.95	216.664	216.121	216.186	216.716		14.95	179.945	178.333	178.401	180.169
15	216.666	216.128	216.186	216.711		15	179.947	178.355	178.401	180.15
15.05	216.668	216.135	216.187	216.706		15.05	179.949	178.376	178.4	180.132
15.1	216.669	216.142	216.188	216.701		15.1	179.952	178.397	178.4	180.114
15.15	216.671	216.149	216.188	216.696		15.15	179.953	178.417	178.4	180.096
15.2	216.672	216.156	216.189	216.691		15.2	179.955	178.438	178.401	180.078
15.25	216.674	216.162	216.19	216.686		15.25	179.957	178.458	178.401	180.06
15.3	216.675	216.169	216.191	216.681		15.3	179.958	178.477	178.402	180.043
15.35	216.676	216.176	216.192	216.676		15.35	179.959	178.497	178.403	180.025
15.4	216.677	216.183	216.193	216.672		15.4	179.96	178.516	178.404	180.008
15.45	216.679	216.189	216.195	216.667		15.45	179.961	178.536	178.406	179.991
15.5	216.68	216.196	216.196	216.662		15.5	179.961	178.554	178.408	179.975
15.55	216.68	216.202	216.197	216.658		15.55	179.961	178.573	178.41	179.958
15.6	216.681	216.209	216.199	216.654		15.6	179.962	178.591	178.412	179.942
15.65	216.682	216.215	216.2	216.649		15.65	179.962	178.61	178.414	179.926
15.7	216.683	216.221	216.202	216.645		15.7	179.962	178.628	178.417	179.91
15.75	216.684	216.228	216.203	216.641		15.75	179.961	178.645	178.42	179.894
15.8	216.684	216.234	216.205	216.637		15.8	179.961	178.663	178.423	179.879
15.85	216.685	216.24	216.206	216.633		15.85	179.96	178.68	178.426	179.864
15.9	216.686	216.246	216.208	216.629		15.9	179.96	178.697	178.429	179.848
15.95	216.686	216.252	216.21	216.625		15.95	179.959	178.713	178.433	179.834
16	216.686	216.258	216.212	216.621		16	179.958	178.73	178.436	179.819
16.05	216.687	216.264	216.213	216.617		16.05	179.956	178.746	178.44	179.804
16.1	216.687	216.27	216.215	216.613		16.1	179.955	178.762	178.444	179.79
16.15	216.687	216.276	216.217	216.61		16.15	179.954	178.778	178.448	179.776
16.2	216.688	216.281	216.219	216.606		16.2	179.952	178.794	178.453	179.762
16.25	216.688	216.287	216.221	216.603		16.25	179.951	178.809	178.457	179.749
16.3	216.688	216.292	216.223	216.599		16.3	179.949	178.824	178.462	179.735
16.35	216.688	216.298	216.225	216.596		16.35	179.947	178.839	178.466	179.722
16.4	216.688	216.303	216.227	216.593		16.4	179.945	178.854	178.471	179.709
16.45	216.688	216.309	216.23	216.589		16.45	179.943	178.868	178.476	179.696
16.5	216.688	216.314	216.232	216.586		16.5	179.94	178.882	178.481	179.683
16.55	216.688	216.32	216.234	216.583		16.55	179.938	178.896	178.486	179.671
16.6	216.688	216.325	216.236	216.58		16.6	179.936	178.91	178.492	179.658
16.65	216.688	216.33	216.239	216.577		16.65	179.933	178.924	178.497	179.646
16.7	216.688	216.335	216.241	216.574		16.7	179.931	178.937	178.503	179.634
16.75	216.687	216.34	216.243	216.571		16.75	179.928	178.95	178.508	179.623
16.8	216.687	216.345	216.246	216.569		16.8	179.925	178.963	178.514	179.611
16.85	216.687	216.35	216.248	216.566		16.85	179.922	178.976	178.52	179.6
16.9	216.687	216.355	216.25	216.563		16.9	179.919	178.989	178.526	179.589
16.95	216.686	216.36	216.253	216.561		16.95	179.916	179.001	178.532	179.578
17	216.686	216.365	216.255	216.558		17	179.913	179.013	178.538	179.567
17.05	216.686	216.369	216.258	216.556		17.05	179.91	179.025	178.544	179.557
17.1	216.685	216.374	216.26	216.553		17.1	179.907	179.037	178.551	179.546
17.15	216.685	216.379	216.263	216.551		17.15	179.903	179.049	178.557	179.536
17.2	216.684	216.383	216.266	216.548		17.2	179.9	179.06	178.563	179.526
17.25	216.684	216.388	216.268	216.546		17.25	179.896	179.071	178.57	179.516
17.3	216.683	216.392	216.271	216.544		17.3	179.893	179.082	178.576	179.507
17.35	216.683	216.397	216.273	216.542		17.35	179.889	179.093	178.583	179.497
17.4	216.682	216.401	216.276	216.54		17.4	179.886	179.104	178.59	179.488
17.45	216.682	216.405	216.279	216.538		17.45	179.882	179.114	178.597	179.479
17.5	216.681	216.409	216.281	216.536		17.5	179.878	179.125	178.603	179.47
17.55	216.68	216.414	216.284	216.534		17.55	179.874	179.135	178.61	179.461
17.6	216.68	216.418	216.287	216.532		17.6	179.87	179.145	178.617	179.452
17.65	216.679	216.422	216.29	216.53		17.65	179.867	179.155	178.624	179.444
17.7	216.679	216.426	216.292	216.529		17.7	179.863	179.164	178.631	179.436
17.75	216.678	216.43	216.295	216.527		17.75	179.859	179.174	178.638	179.428
17.8	216.677	216.434	216.298	216.525		17.8	179.855	179.183	178.645	179.42
17.85	216.677	216.438	216.301	216.524		17.85	179.851	179.192	178.652	179.412
17.9	216.676	216.441	216.303	216.522		17.9	179.847	179.201	178.659	179.405
17.95	216.675	216.445	216.306	216.521		17.95	179.842	179.21	178.667	179.397
18	216.674	216.449	216.309	216.519		18	179.838	179.218	178.674	179.39
18.05	216.674	216.453	216.312	216.518		18.05	179.834	179.227	178.681	179.383
18.1	216.673	216.456	216.315	216.517		18.1	179.83	179.235	178.688	179.376
18.15	216.672	216.46	216.317	216.515		18.15	179.826	179.243	178.696	179.369
18.2	216.672	216.463	216.32	216.514		18.2	179.821	179.251	178.703	179.363
18.25	216.671	216.467	216.323	216.513		18.25	179.817	179.259	178.71	179.356
18.3	216.67	216.47	216.326	216.512		18.3	179.813	179.266	178.718	179.35
18.35	216.669	216.474	216.329	216.511		18.35	179.809	179.274	178.725	179.344
18.4	216.668	216.477	216.332	216.51		18.4	179.804	179.281	178.732	179.338
18.45	216.668	216.48	216.335	216.509		18.45	179.8	179.289	178.74	179.332
18.5	216.667	216.484	216.337	216.508		18.5	179.796	179.296	178.747	179.326
18.55	216.666	216.487	216.34	216.507		18.55	179.791	179.303	178.754	179.321
18.6	216.665	216.49	216.343	216.506		18.6	179.787	179.309	178.762	179.315
18.65	216.665	216.493	216.346	216.505		18.65	179.783	179.316	178.769	179.31
18.7	216.664	216.496	216.349	216.505		18.7	179.778	179.323	178.776	179.305
18.75	216.663	216.499	216.352	216.504		18.75	179.774	179.329	178.784	179.3
18.8	216.662	216.502	216.355	216.503		18.8	179.77	179.335	178.791	179.295
18.85	216.661	216.505	216.357	216.503		18.85	179.765	179.341	178.798	179.291
18.9	216.661	216.508	216.36	216.502		18.9	179.761	179.347	178.806	179.286
18.95	216.66	216.511	216.363	216.501		18.95	179.757	179.353	178.813	179.282
19	216.659	216.514	216.366	216.501		19	179.752	179.359	178.821	179.277
19.05	216.658	216.517	216.369	216.5		19.05	179.748	179.365	178.828	179.273
19.1	216.658	216.519	216.372	216.5		19.1	179.744	179.37	178.835	179.269
19.15	216.657	216.522	216.375	216.5		19.15	179.739	179.376	178.842	179.265
19.2	216.656	216.525	216.378	216.499		19.2	179.735	179.381	178.85	179.262
19.25	216.655	216.527	216.38	216.499		19.25	179.731	179.386	178.857	179.258
19.3	216.655	216.53	216.383	216.499		19.3	179.726	179.391	178.864	179.254
19.35	216.654	216.532	216.386	216.498		19.35	179.722	179.396	178.871	179.251
19.4	216.653	216.535	216.389	216.498		19.4	179.718	179.401	178.879	179.248
19.45	216.652	216.537	216.392	216.498		19.45	179.713	179.405	178.886	179.245
19.5	216.652	216.54	216.395	216.498		19.5	179.709	179.41	178.893	179.242
19.55	216.651	216.542	216.397	216.498		19.55	179.705	179.415	178.9	179.239
19.6	216.65	216.545	216.4	216.498		19.6	179.701	179.419	178.907	179.236
19.65	216.65	216.547	216.403	216.498		19.65	179.697	179.423	178.914	179.233
19.7	216.649	216.549	216.406	216.498		19.7	179.692	179.427	178.921	179.231
19.75	216.648	216.552	216.409	216.498		19.75	179.688	179.431	178.928	179.228
19.8	216.647	216.554	216.411	216.498		19.8	179.684	179.435	178.935	179.226
19.85	216.647	216.556	216.414	216.498		19.85	179.68	179.439	178.942	179.223
19.9	216.646	216.558	216.417	216.498		19.9	179.676	179.443	178.949	179.221
19.95	216.645	216.56	216.42	216.498		19.95	179.672	179.447	178.956	179.219
20	216.645	216.562	216.423	216.499		20	179.668	179.45	178.963	179.217
20.05	216.644	216.564	216.425	216.499		20.05	179.664	179.454	178.97	179.215
20.1	216.644	216.567	216.428	216.499		20.1	179.66	179.457	178.976	179.214
20.15	216.643	216.569	216.431	216.499		20.15	179.656	179.461	178.983	179.212
20.2	216.642	216.571	216.433	216.5		20.2	179.652	179.464	178.99	179.21
20.25	216.642	216.573	216.436	216.5		20.25	179.648	179.467	178.997	179.209
20.3	216.641	216.574	216.439	216.501		20.3	179.644	179.47	179.003	179.208
20.35	216.641	216.576	216.442	216.501		20.35	179.64	179.473	179.01	179.206
20.4	216.64	216.578	216.444	216.501		20.4	179.637	179.476	179.016	179.205
20.45	216.64	216.58	216.447	216.502		20.45	179.633	179.479	179.023	179.204
20.5	216.639	216.582	216.45	216.502		20.5	179.629	179.482	179.029	179.203
20.55	216.639	216.584	216.452	216.503		20.55	179.625	179.484	179.036	179.202
20.6	216.638	216.585	216.455	216.503		20.6	179.622	179.487	179.042	179.201
20.65	216.638	216.587	216.458	216.504		20.65	179.618	179.49	179.049	179.201
20.7	216.637	216.589	216.46	216.505		20.7	179.614	179.492	179.055	179.2
20.75	216.637	216.591	216.463	216.505		20.75	179.611	179.494	179.061	179.199
20.8	216.636	216.592	216.465	216.506		20.8	179.607	179.497	179.067	179.199
20.85	216.636	216.594	216.468	216.506		20.85	179.604	179.499	179.074	179.198
20.9	216.635	216.596	216.471	216.507		20.9	179.6	179.501	179.08	179.198
20.95	216.635	216.597	216.473	216.508		20.95	179.597	179.503	179.086	179.198
21	216.634	216.599	216.476	216.509		21	179.593	179.505	179.092	179.197
21.05	216.634	216.6	216.478	216.509		21.05	179.59	179.507	179.098	179.197
21.1	216.634	216.602	216.481	216.51		21.1	179.587	179.509	179.104	179.197
21.15	216.633	216.603	216.483	216.511		21.15	179.584	179.511	179.11	179.197
21.2	216.633	216.605	216.486	216.512		21.2	179.58	179.513	179.116	179.197
21.25	216.633	216.606	216.488	216.513		21.25	179.577	179.515	179.121	179.197
21.3	216.632	216.608	216.491	216.513		21.3	179.574	179.516	179.127	179.198
21.35	216.632	216.609	216.493	216.514		21.35	179.571	179.518	179.133	179.198
21.4	216.632	216.61	216.496	216.515		21.4	179.568	179.52	179.139	179.198
21.45	216.631	216.612	216.498	216.516		21.45	179.565	179.521	179.144	179.199
21.5	216.631	216.613	216.501	216.517		21.5	179.562	179.523	179.15	179.199
21.55	216.631	216.615	216.503	216.518		21.55	179.559	179.524	179.155	179.199
21.6	216.631	216.616	216.505	216.519		21.6	179.556	179.525	179.161	179.2
21.65	216.63	216.617	216.508	216.52		21.65	179.553	179.527	179.166	179.201
21.7	216.63	216.619	216.51	216.521		21.7	179.55	179.528	179.172	179.201
21.75	216.63	216.62	216.512	216.522		21.75	179.547	179.529	179.177	179.202
21.8	216.63	216.621	216.515	216.523		21.8	179.544	179.53	179.182	179.203
21.85	216.63	216.622	216.517	216.524		21.85	179.542	179.532	179.188	179.204
21.9	216.63	216.624	216.52	216.525		21.9	179.539	179.533	179.193	179.205
21.95	216.629	216.625	216.522	216.526		21.95	179.536	179.534	179.198	179.205
22	216.629	216.626	216.524	216.527		22	179.534	179.535	179.203	179.206
22.05	216.629	216.627	216.526	216.528		22.05	179.531	179.536	179.208	179.208
22.1	216.629	216.628	216.529	216.529		22.1	179.529	179.537	179.213	179.209
22.15	216.629	216.629	216.531	216.53		22.15	179.526	179.538	179.218	179.21
22.2	216.629	216.631	216.533	216.532		22.2	179.524	179.538	179.223	179.211
22.25	216.629	216.632	216.535	216.533		22.25	179.521	179.539	179.228	179.212
22.3	216.629	216.633	216.538	216.534		22.3	179.519	179.54	179.233	179.213
22.35	216.629	216.634	216.54	216.535		22.35	179.517	179.541	179.237	179.215
22.4	216.629	216.635	216.542	216.536		22.4	179.514	179.541	179.242	179.216
22.45	216.629	216.636	216.544	216.538		22.45	179.512	179.542	179.247	179.217
22.5	216.629	216.637	216.546	216.539		22.5	179.51	179.543	179.251	179.219
22.55	216.629	216.638	216.549	216.54		22.55	179.508	179.543	179.256	179.22
22.6	216.629	216.639	216.551	216.541		22.6	179.506	179.544	179.261	179.222
22.65	216.629	216.64	216.553	216.542		22.65	179.503	179.545	179.265	179.223
22.7	216.629	216.641	216.555	216.544		22.7	179.501	179.545	179.27	179.225
22.75	216.629	216.642	216.557	216.545		22.75	179.499	179.546	179.274	179.226
22.8	216.629	216.643	216.559	216.546		22.8	179.497	179.546	179.278	179.228
22.85	216.63	216.644	216.561	216.548		22.85	179.496	179.547	179.283	179.23
22.9	216.63	216.645	216.563	216.549		22.9	179.494	179.547	179.287	179.231
22.95	216.63	216.646	216.565	216.55		22.95	179.492	179.547	179.291	179.233
23	216.63	216.647	216.567	216.551		23	179.49	179.548	179.295	179.235
23.05	216.63	216.648	216.57	216.553		23.05	179.488	179.548	179.299	179.237
23.1	216.63	216.649	216.572	216.554		23.1	179.487	179.548	179.303	179.238
23.15	216.631	216.65	216.574	216.555		23.15	179.485	179.549	179.308	179.24
23.2	216.631	216.651	216.576	216.557		23.2	179.483	179.549	179.311	179.242
23.25	216.631	216.652	216.578	216.558		23.25	179.482	179.549	179.315	179.244
23.3	216.631	216.653	216.579	216.56		23.3	179.48	179.549	179.319	179.246
23.35	216.632	216.654	216.581	216.561		23.35	179.479	179.55	179.323	179.248
23.4	216.632	216.654	216.583	216.562		23.4	179.477	179.55	179.327	179.25
23.45	216.632	216.655	216.585	216.564		23.45	179.476	179.55	179.331	179.252
23.5	216.632	216.656	216.587	216.565		23.5	179.474	179.55	179.335	179.254
23.55	216.633	216.657	216.589	216.566		23.55	179.473	179.55	179.338	179.256
23.6	216.633	216.658	216.591	216.568		23.6	179.472	179.55	179.342	179.258
23.65	216.633	216.659	216.593	216.569		23.65	179.47	179.551	179.346	179.26
23.7	216.634	216.66	216.595	216.571		23.7	179.469	179.551	179.349	179.262
23.75	216.634	216.66	216.597	216.572		23.75	179.468	179.551	179.353	179.264
23.8	216.635	216.661	216.599	216.573		23.8	179.467	179.551	179.356	179.266
23.85	216.635	216.662	216.6	216.575		23.85	179.466	179.551	179.36	179.268
23.9	216.635	216.663	216.602	216.576		23.9	179.464	179.551	179.363	179.27
23.95	216.636	216.664	216.604	216.578		23.95	179.463	179.551	179.366	179.273
24	216.636	216.665	216.606	216.579		24	179.462	179.551	179.37	179.275
24.05	216.637	216.665	216.608	216.581		24.05	179.461	179.551	179.373	179.277
24.1	216.637	216.666	216.609	216.582		24.1	179.46	179.551	179.376	179.279
24.15	216.638	216.667	216.611	216.584		24.15	179.459	179.551	179.379	179.281
24.2	216.638	216.668	216.613	216.585		24.2	179.459	179.551	179.383	179.284
24.25	216.639	216.669	216.615	216.586		24.25	179.458	179.551	179.386	179.286
24.3	216.639	216.669	216.616	216.588		24.3	179.457	179.551	179.389	179.288
24.35	216.64	216.67	216.618	216.589		24.35	179.456	179.551	179.392	179.29
24.4	216.64	216.671	216.62	216.591		24.4	179.455	179.551	179.395	179.293
24.45	216.641	216.672	216.622	216.592		24.45	179.455	179.551	179.398	179.295
24.5	216.641	216.672	216.623	216.594		24.5	179.454	179.551	179.401	179.297
24.55	216.642	216.673	216.625	216.595		24.55	179.453	179.551	179.404	179.3
24.6	216.642	216.674	216.627	216.597		24.6	179.453	179.551	179.407	179.302
24.65	216.643	216.675	216.628	216.598		24.65	179.452	179.551	179.409	179.304
24.7	216.643	216.676	216.63	216.6		24.7	179.452	179.551	179.412	179.306
24.75	216.644	216.676	216.632	216.601		24.75	179.451	179.55	179.415	179.309
24.8	216.645	216.677	216.633	216.603		24.8	179.451	179.55	179.418	179.311
24.85	216.645	216.678	216.635	216.604		24.85	179.45	179.55	179.42	179.313
24.9	216.646	216.679	216.636	216.606		24.9	179.45	179.55	179.423	179.316
24.95	216.647	216.679	216.638	216.607		24.95	179.449	179.55	179.426	179.318
25	216.647	216.68	216.64	216.609		25	179.449	179.55	179.428	179.32
25.05	216.648	216.681	216.641	216.61		25.05	179.449	179.55	179.431	179.323
25.1	216.649	216.682	216.643	216.612		25.1	179.448	179.55	179.433	179.325
25.15	216.649	216.682	216.644	216.613		25.15	179.448	179.55	179.436	179.328
25.2	216.65	216.683	216.646	216.615		25.2	179.448	179.55	179.438	179.33
25.25	216.651	216.684	216.647	216.616		25.25	179.448	179.55	179.441	179.332
25.3	216.651	216.685	216.649	216.618		25.3	179.447	179.549	179.443	179.335
25.35	216.652	216.685	216.65	216.619		25.35	179.447	179.549	179.446	179.337
25.4	216.653	216.686	216.652	216.621		25.4	179.447	179.549	179.448	179.339
25.45	216.654	216.687	216.654	216.622		25.45	179.447	179.549	179.45	179.342
25.5	216.654	216.688	216.655	216.624		25.5	179.447	179.549	179.453	179.344
25.55	216.655	216.688	216.657	216.625		25.55	179.447	179.549	179.455	179.346
25.6	216.656	216.689	216.658	216.627		25.6	179.447	179.549	179.457	179.349
25.65	216.657	216.69	216.659	216.628		25.65	179.447	179.549	179.459	179.351
25.7	216.657	216.691	216.661	216.63		25.7	179.447	179.549	179.462	179.354
25.75	216.658	216.691	216.662	216.631		25.75	179.447	179.549	179.464	179.356
25.8	216.659	216.692	216.664	216.633		25.8	179.447	179.549	179.466	179.358
25.85	216.66	216.693	216.665	216.634		25.85	179.447	179.548	179.468	179.361
25.9	216.661	216.694	216.667	216.636		25.9	179.448	179.548	179.47	179.363
25.95	216.661	216.694	216.668	216.637		25.95	179.448	179.548	179.472	179.365
26	216.662	216.695	216.67	216.638		26	179.448	179.548	179.474	179.368
26.05	216.663	216.696	216.671	216.64		26.05	179.448	179.548	179.476	179.37
26.1	216.664	216.697	216.672	216.641		26.1	179.448	179.548	179.478	179.372
26.15	216.665	216.697	216.674	216.643		26.15	179.449	179.548	179.48	179.375
26.2	216.666	216.698	216.675	216.644		26.2	179.449	179.548	179.482	179.377
26.25	216.667	216.699	216.677	216.646		26.25	179.449	179.548	179.484	179.379
26.3	216.668	216.7	216.678	216.647		26.3	179.45	179.548	179.486	179.382
26.35	216.668	216.7	216.679	216.649		26.35	179.45	179.548	179.488	179.384
26.4	216.669	216.701	216.681	216.65		26.4	179.45	179.548	179.49	179.386
26.45	216.67	216.702	216.682	216.652		26.45	179.451	179.548	179.491	179.389
26.5	216.671	216.703	216.683	216.653		26.5	179.451	179.548	179.493	179.391
26.55	216.672	216.703	216.685	216.655		26.55	179.452	179.548	179.495	179.393
26.6	216.673	216.704	216.686	216.656		26.6	179.452	179.548	179.497	179.395
26.65	216.674	216.705	216.687	216.658		26.65	179.453	179.548	179.498	179.398
26.7	216.675	216.706	216.689	216.659		26.7	179.453	179.548	179.5	179.4
26.75	216.676	216.707	216.69	216.661		26.75	179.454	179.548	179.502	179.402
26.8	216.677	216.707	216.691	216.662		26.8	179.454	179.548	179.503	179.405
26.85	216.678	216.708	216.693	216.664		26.85	179.455	179.548	179.505	179.407
26.9	216.679	216.709	216.694	216.665		26.9	179.455	179.548	179.507	179.409
26.95	216.68	216.71	216.695	216.667		26.95	179.456	179.548	179.508	179.411
27	216.681	216.71	216.697	216.668		27	179.456	179.548	179.51	179.414
27.05	216.682	216.711	216.698	216.67		27.05	179.457	179.548	179.512	179.416
27.1	216.683	216.712	216.699	216.671		27.1	179.458	179.548	179.513	179.418
27.15	216.684	216.713	216.7	216.672		27.15	179.458	179.548	179.515	179.42
27.2	216.685	216.714	216.702	216.674		27.2	179.459	179.548	179.516	179.423
27.25	216.686	216.714	216.703	216.675		27.25	179.46	179.548	179.518	179.425
27.3	216.687	216.715	216.704	216.677		27.3	179.461	179.548	179.519	179.427
27.35	216.688	216.716	216.705	216.678		27.35	179.461	179.548	179.521	179.429
27.4	216.689	216.717	216.707	216.68		27.4	179.462	179.549	179.522	179.431
27.45	216.69	216.718	216.708	216.681		27.45	179.463	179.549	179.523	179.433
27.5	216.691	216.718	216.709	216.683		27.5	179.464	179.549	179.525	179.436
27.55	216.692	216.719	216.71	216.684		27.55	179.464	179.549	179.526	179.438
27.6	216.693	216.72	216.712	216.685		27.6	179.465	179.549	179.528	179.44
27.65	216.694	216.721	216.713	216.687		27.65	179.466	179.549	179.529	179.442
27.7	216.695	216.722	216.714	216.688		27.7	179.467	179.549	179.53	179.444
27.75	216.696	216.722	216.715	216.69		27.75	179.468	179.55	179.532	179.446
27.8	216.697	216.723	216.716	216.691		27.8	179.469	179.55	179.533	179.448
27.85	216.698	216.724	216.718	216.693		27.85	179.47	179.55	179.534	179.451
27.9	216.699	216.725	216.719	216.694		27.9	179.471	179.55	179.536	179.453
27.95	216.7	216.726	216.72	216.695		27.95	179.471	179.55	179.537	179.455
28	216.701	216.727	216.721	216.697		28	179.472	179.55	179.538	179.457
28.05	216.702	216.727	216.722	216.698		28.05	179.473	179.551	179.54	179.459
28.1	216.703	216.728	216.724	216.7		28.1	179.474	179.551	179.541	179.461
28.15	216.704	216.729	216.725	216.701		28.15	179.475	179.551	179.542	179.463
28.2	216.706	216.73	216.726	216.702		28.2	179.476	179.551	179.543	179.465
28.25	216.707	216.731	216.727	216.704		28.25	179.477	179.552	179.544	179.467
28.3	216.708	216.732	216.728	216.705		28.3	179.478	179.552	179.546	179.469
28.35	216.709	216.732	216.729	216.707		28.35	179.479	179.552	179.547	179.471
28.4	216.71	216.733	216.731	216.708		28.4	179.48	179.552	179.548	179.473
28.45	216.711	216.734	216.732	216.709		28.45	179.481	179.553	179.549	179.475
28.5	216.712	216.735	216.733	216.711		28.5	179.482	179.553	179.55	179.477
28.55	216.713	216.736	216.734	216.712		28.55	179.484	179.553	179.552	179.479
28.6	216.714	216.737	216.735	216.714		28.6	179.485	179.554	179.553	179.481
28.65	216.715	216.738	216.736	216.715		28.65	179.486	179.554	179.554	179.483
28.7	216.717	216.738	216.737	216.716		28.7	179.487	179.554	179.555	179.485
28.75	216.718	216.739	216.739	216.718		28.75	179.488	179.555	179.556	179.487
28.8	216.719	216.74	216.74	216.719		28.8	179.489	179.555	179.557	179.489
28.85	216.72	216.741	216.741	216.72		28.85	179.49	179.555	179.558	179.491
28.9	216.721	216.742	216.742	216.722		28.9	179.491	179.556	179.559	179.493
28.95	216.722	216.743	216.743	216.723		28.95	179.492	179.556	179.56	179.494
29	216.723	216.744	216.744	216.724		29	179.494	179.557	179.561	179.496
29.05	216.725	216.745	216.745	216.726		29.05	179.495	179.557	179.563	179.498
29.1	216.726	216.746	216.746	216.727		29.1	179.496	179.557	179.564	179.5
29.15	216.727	216.746	216.748	216.728		29.15	179.497	179.558	179.565	179.502
29.2	216.728	216.747	216.749	216.73		29.2	179.498	179.558	179.566	179.504
29.25	216.729	216.748	216.75	216.731		29.25	179.499	179.559	179.567	179.506
29.3	216.73	216.749	216.751	216.733		29.3	179.501	179.559	179.568	179.508
29.35	216.731	216.75	216.752	216.734		29.35	179.502	179.56	179.569	179.509
29.4	216.733	216.751	216.753	216.735		29.4	179.503	179.56	179.57	179.511
29.45	216.734	216.752	216.754	216.737		29.45	179.504	179.56	179.571	179.513
29.5	216.735	216.753	216.755	216.738		29.5	179.506	179.561	179.572	179.515
29.55	216.736	216.754	216.756	216.739		29.55	179.507	179.561	179.573	179.517
29.6	216.737	216.755	216.758	216.741		29.6	179.508	179.562	179.574	179.518
29.65	216.738	216.756	216.759	216.742		29.65	179.509	179.562	179.575	179.52
29.7	216.74	216.756	216.76	216.743		29.7	179.51	179.563	179.576	179.522
29.75	216.741	216.757	216.761	216.744		29.75	179.512	179.563	179.577	179.524
29.8	216.742	216.758	216.762	216.746		29.8	179.513	179.564	179.578	179.525
29.85	216.743	216.759	216.763	216.747		29.85	179.514	179.565	179.579	179.527
29.9	216.744	216.76	216.764	216.748		29.9	179.516	179.565	179.58	179.529
29.95	216.745	216.761	216.765	216.75		29.95	179.517	179.566	179.581	179.531
30	216.747	216.762	216.766	216.751		30	179.518	179.566	179.581	179.532
30.05	216.748	216.763	216.767	216.752		30.05	179.519	179.567	179.582	179.534
30.1	216.749	216.764	216.768	216.754		30.1	179.521	179.567	179.583	179.536
30.15	216.75	216.765	216.769	216.755		30.15	179.522	179.568	179.584	179.537
30.2	216.751	216.766	216.77	216.756		30.2	179.523	179.569	179.585	179.539
30.25	216.753	216.767	216.772	216.757		30.25	179.525	179.569	179.586	179.541
30.3	216.754	216.768	216.773	216.759		30.3	179.526	179.57	179.587	179.542
30.35	216.755	216.769	216.774	216.76		30.35	179.527	179.57	179.588	179.544
30.4	216.756	216.77	216.775	216.761		30.4	179.529	179.571	179.589	179.546
30.45	216.757	216.771	216.776	216.763		30.45	179.53	179.572	179.59	179.547
30.5	216.759	216.772	216.777	216.764		30.5	179.531	179.572	179.591	179.549
30.55	216.76	216.773	216.778	216.765		30.55	179.532	179.573	179.592	179.55
30.6	216.761	216.774	216.779	216.766		30.6	179.534	179.574	179.593	179.552
30.65	216.762	216.775	216.78	216.768		30.65	179.535	179.574	179.593	179.554
30.7	216.763	216.776	216.781	216.769		30.7	179.537	179.575	179.594	179.555
30.75	216.765	216.777	216.782	216.77		30.75	179.538	179.576	179.595	179.557
30.8	216.766	216.778	216.783	216.772		30.8	179.539	179.576	179.596	179.558
30.85	216.767	216.779	216.784	216.773		30.85	179.541	179.577	179.597	179.56
30.9	216.768	216.78	216.785	216.774		30.9	179.542	179.578	179.598	179.561
30.95	216.769	216.781	216.786	216.775		30.95	179.543	179.578	179.599	179.563
31	216.771	216.782	216.788	216.777		31	179.545	179.579	179.6	179.565
31.05	216.772	216.783	216.789	216.778		31.05	179.546	179.58	179.601	179.566
31.1	216.773	216.784	216.79	216.779		31.1	179.547	179.581	179.601	179.568
31.15	216.774	216.785	216.791	216.78		31.15	179.549	179.581	179.602	179.569
31.2	216.775	216.786	216.792	216.782		31.2	179.55	179.582	179.603	179.571
31.25	216.777	216.787	216.793	216.783		31.25	179.551	179.583	179.604	179.572
31.3	216.778	216.788	216.794	216.784		31.3	179.553	179.584	179.605	179.574
31.35	216.779	216.789	216.795	216.785		31.35	179.554	179.584	179.606	179.575
31.4	216.78	216.79	216.796	216.786		31.4	179.555	179.585	179.607	179.577
31.45	216.781	216.791	216.797	216.788		31.45	179.557	179.586	179.608	179.578
31.5	216.783	216.792	216.798	216.789		31.5	179.558	179.587	179.608	179.58
31.55	216.784	216.793	216.799	216.79		31.55	179.56	179.588	179.609	179.581
31.6	216.785	216.794	216.8	216.791		31.6	179.561	179.588	179.61	179.583
31.65	216.786	216.795	216.801	216.793		31.65	179.562	179.589	179.611	179.584
31.7	216.787	216.796	216.802	216.794		31.7	179.564	179.59	179.612	179.585
31.75	216.789	216.797	216.803	216.795		31.75	179.565	179.591	179.613	179.587
31.8	216.79	216.798	216.804	216.796		31.8	179.566	179.592	179.614	179.588
31.85	216.791	216.799	216.805	216.798		31.85	179.568	179.593	179.614	179.59
31.9	216.792	216.8	216.806	216.799		31.9	179.569	179.593	179.615	179.591
31.95	216.793	216.801	216.808	216.8		31.95	179.571	179.594	179.616	179.593
32	216.795	216.802	216.809	216.801		32	179.572	179.595	179.617	179.594
32.05	216.796	216.803	216.81	216.802		32.05	179.573	179.596	179.618	179.595
32.1	216.797	216.804	216.811	216.804		32.1	179.575	179.597	179.619	179.597
32.15	216.798	216.805	216.812	216.805		32.15	179.576	179.598	179.62	179.598
32.2	216.799	216.806	216.813	216.806		32.2	179.577	179.599	179.62	179.599
32.25	216.801	216.807	216.814	216.807		32.25	179.579	179.599	179.621	179.601
32.3	216.802	216.808	216.815	216.808		32.3	179.58	179.6	179.622	179.602
32.35	216.803	216.809	216.816	216.81		32.35	179.582	179.601	179.623	179.604
32.4	216.804	216.81	216.817	216.811		32.4	179.583	179.602	179.624	179.605
32.45	216.805	216.811	216.818	216.812		32.45	179.584	179.603	179.625	179.606
32.5	216.807	216.812	216.819	216.813		32.5	179.586	179.604	179.626	179.608
32.55	216.808	216.813	216.82	216.814		32.55	179.587	179.605	179.627	179.609
32.6	216.809	216.814	216.821	216.816		32.6	179.589	179.606	179.627	179.61
32.65	216.81	216.816	216.822	216.817		32.65	179.59	179.607	179.628	179.612
32.7	216.811	216.817	216.823	216.818		32.7	179.591	179.608	179.629	179.613
32.75	216.813	216.818	216.824	216.819		32.75	179.593	179.609	179.63	179.614
32.8	216.814	216.819	216.825	216.82		32.8	179.594	179.61	179.631	179.616
32.85	216.815	216.82	216.826	216.821		32.85	179.595	179.611	179.632	179.617
32.9	216.816	216.821	216.827	216.823		32.9	179.597	179.611	179.633	179.618
32.95	216.817	216.822	216.828	216.824		32.95	179.598	179.612	179.634	179.619
33	216.819	216.823	216.83	216.825		33	179.599	179.613	179.634	179.621
33.05	216.82	216.824	216.831	216.826		33.05	179.601	179.614	179.635	179.622
33.1	216.821	216.825	216.832	216.827		33.1	179.602	179.615	179.636	179.623
33.15	216.822	216.826	216.833	216.829		33.15	179.604	179.616	179.637	179.625
33.2	216.823	216.827	216.834	216.83		33.2	179.605	179.617	179.638	179.626
33.25	216.825	216.828	216.835	216.831		33.25	179.606	179.618	179.639	179.627
33.3	216.826	216.829	216.836	216.832		33.3	179.608	179.619	179.64	179.628
33.35	216.827	216.831	216.837	216.833		33.35	179.609	179.62	179.641	179.63
33.4	216.828	216.832	216.838	216.834		33.4	179.61	179.621	179.641	179.631
33.45	216.829	216.833	216.839	216.836		33.45	179.612	179.622	179.642	179.632
33.5	216.831	216.834	216.84	216.837		33.5	179.613	179.623	179.643	179.633
33.55	216.832	216.835	216.841	216.838		33.55	179.614	179.624	179.644	179.635
33.6	216.833	216.836	216.842	216.839		33.6	179.616	179.625	179.645	179.636
33.65	216.834	216.837	216.843	216.84		33.65	179.617	179.626	179.646	179.637
33.7	216.835	216.838	216.844	216.841		33.7	179.619	179.627	179.647	179.638
33.75	216.837	216.839	216.845	216.843		33.75	179.62	179.628	179.648	179.64
33.8	216.838	216.84	216.846	216.844		33.8	179.621	179.629	179.649	179.641
33.85	216.839	216.841	216.847	216.845		33.85	179.623	179.63	179.649	179.642
33.9	216.84	216.843	216.848	216.846		33.9	179.624	179.631	179.65	179.643
33.95	216.841	216.844	216.85	216.847		33.95	179.625	179.632	179.651	179.644
34	216.843	216.845	216.851	216.848		34	179.627	179.634	179.652	179.646
34.05	216.844	216.846	216.852	216.849		34.05	179.628	179.635	179.653	179.647
34.1	216.845	216.847	216.853	216.851		34.1	179.629	179.636	179.654	179.648
34.15	216.846	216.848	216.854	216.852		34.15	179.631	179.637	179.655	179.649
34.2	216.847	216.849	216.855	216.853		34.2	179.632	179.638	179.656	179.65
34.25	216.849	216.85	216.856	216.854		34.25	179.633	179.639	179.657	179.652
34.3	216.85	216.851	216.857	216.855		34.3	179.635	179.64	179.658	179.653
34.35	216.851	216.852	216.858	216.856		34.35	179.636	179.641	179.659	179.654
34.4	216.852	216.854	216.859	216.857		34.4	179.637	179.642	179.66	179.655
34.45	216.853	216.855	216.86	216.859		34.45	179.639	179.643	179.66	179.656
34.5	216.855	216.856	216.861	216.86		34.5	179.64	179.644	179.661	179.657
34.55	216.856	216.857	216.862	216.861		34.55	179.641	179.645	179.662	179.659
34.6	216.857	216.858	216.863	216.862		34.6	179.643	179.646	179.663	179.66
34.65	216.858	216.859	216.864	216.863		34.65	179.644	179.647	179.664	179.661
34.7	216.859	216.86	216.865	216.864		34.7	179.645	179.649	179.665	179.662
34.75	216.861	216.861	216.867	216.865		34.75	179.647	179.65	179.666	179.663
34.8	216.862	216.862	216.868	216.867		34.8	179.648	179.651	179.667	179.664
34.85	216.863	216.864	216.869	216.868		34.85	179.649	179.652	179.668	179.666
34.9	216.864	216.865	216.87	216.869		34.9	179.651	179.653	179.669	179.667
34.95	216.865	216.866	216.871	216.87		34.95	179.652	179.654	179.67	179.668
35	216.866	216.867	216.872	216.871		35	179.653	179.655	179.671	179.669
35.05	216.868	216.868	216.873	216.872		35.05	179.655	179.656	179.672	179.67
35.1	216.869	216.869	216.874	216.873		35.1	179.656	179.657	179.673	179.671
35.15	216.87	216.87	216.875	216.875		35.15	179.657	179.658	179.673	179.672
35.2	216.871	216.871	216.876	216.876		35.2	179.658	179.66	179.674	179.674
35.25	216.872	216.873	216.877	216.877		35.25	179.66	179.661	179.675	179.675
35.3	216.874	216.874	216.878	216.878		35.3	179.661	179.662	179.676	179.676
35.35	216.875	216.875	216.879	216.879		35.35	179.662	179.663	179.677	179.677
35.4	216.876	216.876	216.88	216.88		35.4	179.664	179.664	179.678	179.678
35.45	216.877	216.877	216.881	216.881		35.45	179.665	179.665	179.679	179.679
35.5	216.878	216.878	216.883	216.882		35.5	179.666	179.666	179.68	179.68
35.55	216.879	216.879	216.884	216.884		35.55	179.667	179.667	179.681	179.682
35.6	216.881	216.88	216.885	216.885		35.6	179.669	179.668	179.682	179.683
35.65	216.882	216.882	216.886	216.886		35.65	179.67	179.67	179.683	179.684
35.7	216.883	216.883	216.887	216.887		35.7	179.671	179.671	179.684	179.685
35.75	216.884	216.884	216.888	216.888		35.75	179.673	179.672	179.685	179.686
35.8	216.885	216.885	216.889	216.889		35.8	179.674	179.673	179.686	179.687
35.85	216.886	216.886	216.89	216.89		35.85	179.675	179.674	179.687	179.688
35.9	216.888	216.887	216.891	216.891		35.9	179.676	179.675	179.688	179.689
35.95	216.889	216.888	216.892	216.893		35.95	179.678	179.676	179.689	179.69
36	216.89	216.889	216.893	216.894		36	179.679	179.678	179.69	179.692
36.05	216.891	216.891	216.894	216.895		36.05	179.68	179.679	179.691	179.693
36.1	216.892	216.892	216.895	216.896		36.1	179.682	179.68	179.692	179.694
36.15	216.893	216.893	216.897	216.897		36.15	179.683	179.681	179.693	179.695
36.2	216.895	216.894	216.898	216.898		36.2	179.684	179.682	179.694	179.696
36.25	216.896	216.895	216.899	216.899		36.25	179.685	179.683	179.695	179.697
36.3	216.897	216.896	216.9	216.9		36.3	179.687	179.684	179.696	179.698
36.35	216.898	216.897	216.901	216.902		36.35	179.688	179.686	179.697	179.699
36.4	216.899	216.899	216.902	216.903		36.4	179.689	179.687	179.698	179.7
36.45	216.9	216.9	216.903	216.904		36.45	179.69	179.688	179.699	179.701
36.5	216.902	216.901	216.904	216.905		36.5	179.692	179.689	179.7	179.703
36.55	216.903	216.902	216.905	216.906		36.55	179.693	179.69	179.701	179.704
36.6	216.904	216.903	216.906	216.907		36.6	179.694	179.691	179.702	179.705
36.65	216.905	216.904	216.907	216.908		36.65	179.695	179.693	179.703	179.706
36.7	216.906	216.905	216.909	216.909		36.7	179.697	179.694	179.704	179.707
36.75	216.907	216.906	216.91	216.91		36.75	179.698	179.695	179.705	179.708
36.8	216.909	216.908	216.911	216.912		36.8	179.699	179.696	179.706	179.709
36.85	216.91	216.909	216.912	216.913		36.85	179.7	179.697	179.707	179.71
36.9	216.911	216.91	216.913	216.914		36.9	179.702	179.698	179.708	179.711
36.95	216.912	216.911	216.914	216.915		36.95	179.703	179.7	179.709	179.712
37	216.913	216.912	216.915	216.916		37	179.704	179.701	179.71	179.713
37.05	216.914	216.913	216.916	216.917		37.05	179.705	179.702	179.711	179.714
37.1	216.916	216.914	216.917	216.918		37.1	179.707	179.703	179.712	179.716
37.15	216.917	216.916	216.918	216.919		37.15	179.708	179.704	179.713	179.717
37.2	216.918	216.917	216.919	216.92		37.2	179.709	179.705	179.714	179.718
37.25	216.919	216.918	216.921	216.922		37.25	179.71	179.707	179.715	179.719
37.3	216.92	216.919	216.922	216.923		37.3	179.711	179.708	179.716	179.72
37.35	216.921	216.92	216.923	216.924		37.35	179.713	179.709	179.717	179.721
37.4	216.922	216.921	216.924	216.925		37.4	179.714	179.71	179.718	179.722
37.45	216.924	216.922	216.925	216.926		37.45	179.715	179.711	179.719	179.723
37.5	216.925	216.924	216.926	216.927		37.5	179.716	179.712	179.72	179.724
37.55	216.926	216.925	216.927	216.928		37.55	179.718	179.714	179.721	179.725
37.6	216.927	216.926	216.928	216.929		37.6	179.719	179.715	179.722	179.726
37.65	216.928	216.927	216.929	216.93		37.65	179.72	179.716	179.723	179.727
37.7	216.929	216.928	216.93	216.932		37.7	179.721	179.717	179.724	179.729
37.75	216.931	216.929	216.931	216.933		37.75	179.722	179.718	179.725	179.73
37.8	216.932	216.93	216.933	216.934		37.8	179.724	179.719	179.726	179.731
37.85	216.933	216.931	216.934	216.935		37.85	179.725	179.721	179.727	179.732
37.9	216.934	216.933	216.935	216.936		37.9	179.726	179.722	179.728	179.733
37.95	216.935	216.934	216.936	216.937		37.95	179.727	179.723	179.73	179.734
38	216.936	216.935	216.937	216.938		38	179.728	179.724	179.731	179.735
38.05	216.937	216.936	216.938	216.939		38.05	179.73	179.725	179.732	179.736
38.1	216.939	216.937	216.939	216.94		38.1	179.731	179.726	179.733	179.737
38.15	216.94	216.938	216.94	216.942		38.15	179.732	179.728	179.734	179.738
38.2	216.941	216.939	216.941	216.943		38.2	179.733	179.729	179.735	179.739
38.25	216.942	216.941	216.942	216.944		38.25	179.734	179.73	179.736	179.74
38.3	216.943	216.942	216.944	216.945		38.3	179.736	179.731	179.737	179.741
38.35	216.944	216.943	216.945	216.946		38.35	179.737	179.732	179.738	179.742
38.4	216.945	216.944	216.946	216.947		38.4	179.738	179.733	179.739	179.744
38.45	216.947	216.945	216.947	216.948		38.45	179.739	179.735	179.74	179.745
38.5	216.948	216.946	216.948	216.949		38.5	179.74	179.736	179.741	179.746
38.55	216.949	216.947	216.949	216.95		38.55	179.742	179.737	179.742	179.747
38.6	216.95	216.949	216.95	216.952		38.6	179.743	179.738	179.743	179.748
38.65	216.951	216.95	216.951	216.953		38.65	179.744	179.739	179.744	179.749
38.7	216.952	216.951	216.952	216.954		38.7	179.745	179.741	179.745	179.75
38.75	216.953	216.952	216.954	216.955		38.75	179.746	179.742	179.746	179.751
38.8	216.955	216.953	216.955	216.956		38.8	179.747	179.743	179.748	179.752
38.85	216.956	216.954	216.956	216.957		38.85	179.749	179.744	179.749	179.753
38.9	216.957	216.955	216.957	216.958		38.9	179.75	179.745	179.75	179.754
38.95	216.958	216.957	216.958	216.959		38.95	179.751	179.746	179.751	179.755
39	216.959	216.958	216.959	216.96		39	179.752	179.748	179.752	179.756
39.05	216.96	216.959	216.96	216.962		39.05	179.753	179.749	179.753	179.757
39.1	216.961	216.96	216.961	216.963		39.1	179.754	179.75	179.754	179.759
39.15	216.963	216.961	216.962	216.964		39.15	179.756	179.751	179.755	179.76
39.2	216.964	216.962	216.964	216.965		39.2	179.757	179.752	179.756	179.761
39.25	216.965	216.963	216.965	216.966		39.25	179.758	179.754	179.757	179.762
39.3	216.966	216.965	216.966	216.967		39.3	179.759	179.755	179.758	179.763
39.35	216.967	216.966	216.967	216.968		39.35	179.76	179.756	179.759	179.764
39.4	216.968	216.967	216.968	216.969		39.4	179.762	179.757	179.76	179.765
39.45	216.969	216.968	216.969	216.97		39.45	179.763	179.758	179.762	179.766
39.5	216.971	216.969	216.97	216.972		39.5	179.764	179.759	179.763	179.767
39.55	216.972	216.97	216.971	216.973		39.55	179.765	179.761	179.764	179.768
39.6	216.973	216.971	216.972	216.974		39.6	179.766	179.762	179.765	179.769
39.65	216.974	216.973	216.974	216.975		39.65	179.767	179.763	179.766	179.77
39.7	216.975	216.974	216.975	216.976		39.7	179.768	179.764	179.767	179.771
39.75	216.976	216.975	216.976	216.977		39.75	179.77	179.765	179.768	179.773
39.8	216.977	216.976	216.977	216.978		39.8	179.771	179.766	179.769	179.774
39.85	216.978	216.977	216.978	216.979		39.85	179.772	179.768	179.77	179.775
39.9	216.98	216.978	216.979	216.98		39.9	179.773	179.769	179.771	179.776
39.95	216.981	216.979	216.98	216.982		39.95	179.774	179.77	179.772	179.777
40	216.982	216.981	216.981	216.983		40	179.775	179.771	179.774	179.778
40.05	216.983	216.982	216.982	216.984		40.05	179.777	179.772	179.775	179.779
40.1	216.984	216.983	216.984	216.985		40.1	179.778	179.774	179.776	179.78
40.15	216.985	216.984	216.985	216.986		40.15	179.779	179.775	179.777	179.781
40.2	216.986	216.985	216.986	216.987		40.2	179.78	179.776	179.778	179.782
40.25	216.988	216.986	216.987	216.988		40.25	179.781	179.777	179.779	179.783
40.3	216.989	216.987	216.988	216.989		40.3	179.782	179.778	179.78	179.784
40.35	216.99	216.989	216.989	216.99		40.35	179.783	179.779	179.781	179.785
40.4	216.991	216.99	216.99	216.992		40.4	179.785	179.781	179.782	179.786
40.45	216.992	216.991	216.991	216.993		40.45	179.786	179.782	179.783	179.788
40.5	216.993	216.992	216.993	216.994		40.5	179.787	179.783	179.785	179.789
40.55	216.994	216.993	216.994	216.995		40.55	179.788	179.784	179.786	179.79
40.6	216.995	216.994	216.995	216.996		40.6	179.789	179.785	179.787	179.791
40.65	216.997	216.995	216.996	216.997		40.65	179.79	179.786	179.788	179.792
40.7	216.998	216.997	216.997	216.998		40.7	179.791	179.788	179.789	179.793
40.75	216.999	216.998	216.998	216.999		40.75	179.793	179.789	179.79	179.794
40.8	217	216.999	216.999	217		40.8	179.794	179.79	179.791	179.795
40.85	217.001	217	217	217.002		40.85	179.795	179.791	179.792	179.796
40.9	217.002	217.001	217.001	217.003		40.9	179.796	179.792	179.793	179.797
40.95	217.003	217.002	217.003	217.004		40.95	179.797	179.793	179.795	179.798
41	217.005	217.003	217.004	217.005		41	179.798	179.795	179.796	179.799
41.05	217.006	217.004	217.005	217.006		41.05	179.799	179.796	179.797	179.8
41.1	217.007	217.006	217.006	217.007		41.1	179.801	179.797	179.798	179.802
41.15	217.008	217.007	217.007	217.008		41.15	179.802	179.798	179.799	179.803
41.2	217.009	217.008	217.008	217.009		41.2	179.803	179.799	179.8	179.804
41.25	217.01	217.009	217.009	217.01		41.25	179.804	179.8	179.801	179.805
41.3	217.011	217.01	217.01	217.012		41.3	179.805	179.802	179.802	179.806
41.35	217.012	217.011	217.012	217.013		41.35	179.806	179.803	179.803	179.807
41.4	217.014	217.012	217.013	217.014		41.4	179.807	179.804	179.805	179.808
41.45	217.015	217.014	217.014	217.015		41.45	179.809	179.805	179.806	179.809
41.5	217.016	217.015	217.015	217.016		41.5	179.81	179.806	179.807	179.81
41.55	217.017	217.016	217.016	217.017		41.55	179.811	179.807	179.808	179.811
41.6	217.018	217.017	217.017	217.018		41.6	179.812	179.809	179.809	179.812
41.65	217.019	217.018	217.018	217.019		41.65	179.813	179.81	179.81	179.814
41.7	217.02	217.019	217.019	217.02		41.7	179.814	179.811	179.811	179.815
41.75	217.021	217.02	217.021	217.022		41.75	179.815	179.812	179.812	179.816
41.8	217.023	217.022	217.022	217.023		41.8	179.816	179.813	179.814	179.817
41.85	217.024	217.023	217.023	217.024		41.85	179.818	179.814	179.815	179.818
41.9	217.025	217.024	217.024	217.025		41.9	179.819	179.816	179.816	179.819
41.95	217.026	217.025	217.025	217.026		41.95	179.82	179.817	179.817	179.82
42	217.027	217.026	217.026	217.027		42	179.821	179.818	179.818	179.821
42.05	217.028	217.027	217.027	217.028		42.05	179.822	179.819	179.819	179.822
42.1	217.029	217.028	217.028	217.029		42.1	179.823	179.82	179.82	179.823
42.15	217.03	217.03	217.03	217.03		42.15	179.824	179.821	179.821	179.824
42.2	217.032	217.031	217.031	217.032		42.2	179.825	179.823	179.823	179.825
42.25	217.033	217.032	217.032	217.033		42.25	179.827	179.824	179.824	179.827
42.3	217.034	217.033	217.033	217.034		42.3	179.828	179.825	179.825	179.828
42.35	217.035	217.034	217.034	217.035		42.35	179.829	179.826	179.826	179.829
42.4	217.036	217.035	217.035	217.036		42.4	179.83	179.827	179.827	179.83
42.45	217.037	217.036	217.036	217.037		42.45	179.831	179.828	179.828	179.831
42.5	217.038	217.037	217.037	217.038		42.5	179.832	179.829	179.829	179.832
42.55	217.039	217.039	217.039	217.039		42.55	179.833	179.831	179.83	179.833
42.6	217.041	217.04	217.04	217.04		42.6	179.834	179.832	179.832	179.834
42.65	217.042	217.041	217.041	217.042		42.65	179.836	179.833	179.833	179.835
42.7	217.043	217.042	217.042	217.043		42.7	179.837	179.834	179.834	179.836
42.75	217.044	217.043	217.043	217.044		42.75	179.838	179.835	179.835	179.838
42.8	217.045	217.044	217.044	217.045		42.8	179.839	179.836	179.836	179.839
42.85	217.046	217.045	217.045	217.046		42.85	179.84	179.838	179.837	179.84
42.9	217.047	217.047	217.046	217.047		42.9	179.841	179.839	179.838	179.841
42.95	217.048	217.048	217.048	217.048		42.95	179.842	179.84	179.839	179.842
43	217.05	217.049	217.049	217.049		43	179.843	179.841	179.841	179.843
43.05	217.051	217.05	217.05	217.051		43.05	179.845	179.842	179.842	179.844
43.1	217.052	217.051	217.051	217.052		43.1	179.846	179.843	179.843	179.845
43.15	217.053	217.052	217.052	217.053		43.15	179.847	179.844	179.844	179.846
43.2	217.054	217.053	217.053	217.054		43.2	179.848	179.846	179.845	179.847
43.25	217.055	217.054	217.054	217.055		43.25	179.849	179.847	179.846	179.848
43.3	217.056	217.056	217.055	217.056		43.3	179.85	179.848	179.847	179.85
43.35	217.057	217.057	217.057	217.057		43.35	179.851	179.849	179.848	179.851
43.4	217.059	217.058	217.058	217.058		43.4	179.852	179.85	179.85	179.852
43.45	217.06	217.059	217.059	217.059		43.45	179.853	179.851	179.851	179.853
43.5	217.061	217.06	217.06	217.061		43.5	179.855	179.853	179.852	179.854
43.55	217.062	217.061	217.061	217.062		43.55	179.856	179.854	179.853	179.855
43.6	217.063	217.062	217.062	217.063		43.6	179.857	179.855	179.854	179.856
43.65	217.064	217.064	217.063	217.064		43.65	179.858	179.856	179.855	179.857
43.7	217.065	217.065	217.064	217.065		43.7	179.859	179.857	179.856	179.858
43.75	217.066	217.066	217.066	217.066		43.75	179.86	179.858	179.858	179.859
43.8	217.067	217.067	217.067	217.067		43.8	179.861	179.859	179.859	179.861
43.85	217.069	217.068	217.068	217.068		43.85	179.862	179.861	179.86	179.862
43.9	217.07	217.069	217.069	217.07		43.9	179.864	179.862	179.861	179.863
43.95	217.071	217.07	217.07	217.071		43.95	179.865	179.863	179.862	179.864
44	217.072	217.071	217.071	217.072		44	179.866	179.864	179.863	179.865
44.05	217.073	217.073	217.072	217.073		44.05	179.867	179.865	179.864	179.866
44.1	217.074	217.074	217.073	217.074		44.1	179.868	179.866	179.865	179.867
44.15	217.075	217.075	217.075	217.075		44.15	179.869	179.867	179.867	179.868
44.2	217.076	217.076	217.076	217.076		44.2	179.87	179.869	179.868	179.869
44.25	217.078	217.077	217.077	217.077		44.25	179.871	179.87	179.869	179.871
44.3	217.079	217.078	217.078	217.078		44.3	179.872	179.871	179.87	179.872
44.35	217.08	217.079	217.079	217.08		44.35	179.874	179.872	179.871	179.873
44.4	217.081	217.081	217.08	217.081		44.4	179.875	179.873	179.872	179.874
44.45	217.082	217.082	217.081	217.082		44.45	179.876	179.874	179.873	179.875
44.5	217.083	217.083	217.082	217.083		44.5	179.877	179.875	179.875	179.876
44.55	217.084	217.084	217.084	217.084		44.55	179.878	179.877	179.876	179.877
44.6	217.085	217.085	217.085	217.085		44.6	179.879	179.878	179.877	179.878
44.65	217.087	217.086	217.086	217.086		44.65	179.88	179.879	179.878	179.879
44.7	217.088	217.087	217.087	217.087		44.7	179.881	179.88	179.879	179.88
44.75	217.089	217.088	217.088	217.089		44.75	179.883	179.881	179.88	179.882
44.8	217.09	217.09	217.089	217.09		44.8	179.884	179.882	179.881	179.883
44.85	217.091	217.091	217.09	217.091		44.85	179.885	179.883	179.883	179.884
44.9	217.092	217.092	217.092	217.092		44.9	179.886	179.885	179.884	179.885
44.95	217.093	217.093	217.093	217.093		44.95	179.887	179.886	179.885	179.886
45	217.094	217.094	217.094	217.094		45	179.888	179.887	179.886	179.887
45.05	217.096	217.095	217.095	217.095		45.05	179.889	179.888	179.887	179.888
45.1	217.097	217.096	217.096	217.096		45.1	179.89	179.889	179.888	179.889
45.15	217.098	217.097	217.097	217.098		45.15	179.891	179.89	179.889	179.89
45.2	217.099	217.099	217.098	217.099		45.2	179.893	179.891	179.89	179.892
45.25	217.1	217.1	217.099	217.1		45.25	179.894	179.893	179.892	179.893
45.3	217.101	217.101	217.101	217.101		45.3	179.895	179.894	179.893	179.894
45.35	217.102	217.102	217.102	217.102		45.35	179.896	179.895	179.894	179.895
45.4	217.103	217.103	217.103	217.103		45.4	179.897	179.896	179.895	179.896
45.45	217.105	217.104	217.104	217.104		45.45	179.898	179.897	179.896	179.897
45.5	217.106	217.105	217.105	217.105		45.5	179.899	179.898	179.897	179.898
45.55	217.107	217.106	217.106	217.106		45.55	179.9	179.899	179.898	179.899
45.6	217.108	217.108	217.107	217.108		45.6	179.901	179.9	179.9	179.9
45.65	217.109	217.109	217.108	217.109		45.65	179.903	179.902	179.901	179.902
45.7	217.11	217.11	217.11	217.11		45.7	179.904	179.903	179.902	179.903
45.75	217.111	217.111	217.111	217.111		45.75	179.905	179.904	179.903	179.904
45.8	217.112	217.112	217.112	217.112		45.8	179.906	179.905	179.904	179.905
45.85	217.113	217.113	217.113	217.113		45.85	179.907	179.906	179.905	179.906
45.9	217.115	217.114	217.114	217.114		45.9	179.908	179.907	179.906	179.907
45.95	217.116	217.115	217.115	217.115		45.95	179.909	179.908	179.908	179.908
46	217.117	217.117	217.116	217.117		46	179.91	179.91	179.909	179.909
46.05	217.118	217.118	217.117	217.118		46.05	179.911	179.911	179.91	179.911
46.1	217.119	217.119	217.119	217.119		46.1	179.913	179.912	179.911	179.912
46.15	217.12	217.12	217.12	217.12		46.15	179.914	179.913	179.912	179.913
46.2	217.121	217.121	217.121	217.121		46.2	179.915	179.914	179.913	179.914
46.25	217.122	217.122	217.122	217.122		46.25	179.916	179.915	179.914	179.915
46.3	217.124	217.123	217.123	217.123		46.3	179.917	179.916	179.915	179.916
46.35	217.125	217.125	217.124	217.124		46.35	179.918	179.918	179.917	179.917
46.4	217.126	217.126	217.125	217.126		46.4	179.919	179.919	179.918	179.918
46.45	217.127	217.127	217.126	217.127		46.45	179.92	179.92	179.919	179.919
46.5	217.128	217.128	217.128	217.128		46.5	179.922	179.921	179.92	179.921
46.55	217.129	217.129	217.129	217.129		46.55	179.923	179.922	179.921	179.922
46.6	217.13	217.13	217.13	217.13		46.6	179.924	179.923	179.922	179.923
46.65	217.131	217.131	217.131	217.131		46.65	179.925	179.924	179.923	179.924
46.7	217.133	217.132	217.132	217.132		46.7	179.926	179.925	179.925	179.925
46.75	217.134	217.134	217.133	217.133		46.75	179.927	179.927	179.926	179.926
46.8	217.135	217.135	217.134	217.135		46.8	179.928	179.928	179.927	179.927
46.85	217.136	217.136	217.136	217.136		46.85	179.929	179.929	179.928	179.928
46.9	217.137	217.137	217.137	217.137		46.9	179.93	179.93	179.929	179.93
46.95	217.138	217.138	217.138	217.138		46.95	179.932	179.931	179.93	179.931
47	217.139	217.139	217.139	217.139		47	179.933	179.932	179.931	179.932
47.05	217.14	217.14	217.14	217.14		47.05	179.934	179.933	179.932	179.933
47.1	217.142	217.141	217.141	217.141		47.1	179.935	179.934	179.934	179.934
47.15	217.143	217.143	217.142	217.142		47.15	179.936	179.936	179.935	179.935
47.2	217.144	217.144	217.143	217.144		47.2	179.937	179.937	179.936	179.936
47.25	217.145	217.145	217.145	217.145		47.25	179.938	179.938	179.937	179.937
47.3	217.146	217.146	217.146	217.146		47.3	179.939	179.939	179.938	179.939
47.35	217.147	217.147	217.147	217.147		47.35	179.94	179.94	179.939	179.94
47.4	217.148	217.148	217.148	217.148		47.4	179.942	179.941	179.94	179.941
47.45	217.149	217.149	217.149	217.149		47.45	179.943	179.942	179.942	179.942
47.5	217.151	217.15	217.15	217.15		47.5	179.944	179.944	179.943	179.943
47.55	217.152	217.152	217.151	217.151		47.55	179.945	179.945	179.944	179.944
47.6	217.153	217.153	217.152	217.153		47.6	179.946	179.946	179.945	179.945
47.65	217.154	217.154	217.154	217.154		47.65	179.947	179.947	179.946	179.946
47.7	217.155	217.155	217.155	217.155		47.7	179.948	179.948	179.947	179.947
47.75	217.156	217.156	217.156	217.156		47.75	179.949	179.949	179.948	179.949
47.8	217.157	217.157	217.157	217.157		47.8	179.95	179.95	179.95	179.95
47.85	217.158	217.158	217.158	217.158		47.85	179.952	179.951	179.951	179.951
47.9	217.159	217.159	217.159	217.159		47.9	179.953	179.953	179.952	179.952
47.95	217.161	217.161	217.16	217.16		47.95	179.954	179.954	179.953	179.953
48	217.162	217.162	217.161	217.162		48	179.955	179.955	179.954	179.954
48.05	217.163	217.163	217.163	217.163		48.05	179.956	179.956	179.955	179.955
48.1	217.164	217.164	217.164	217.164		48.1	179.957	179.957	179.956	179.956
48.15	217.165	217.165	217.165	217.165		48.15	179.958	179.958	179.957	179.958
48.2	217.166	217.166	217.166	217.166		48.2	179.959	179.959	179.959	179.959
48.25	217.167	217.167	217.167	217.167		48.25	179.961	179.96	179.96	179.96
48.3	217.168	217.168	217.168	217.168		48.3	179.962	179.962	179.961	179.961
48.35	217.17	217.17	217.169	217.169		48.35	179.963	179.963	179.962	179.962
48.4	217.171	217.171	217.17	217.171		48.4	179.964	179.964	179.963	179.963
48.45	217.172	217.172	217.172	217.172		48.45	179.965	179.965	179.964	179.964
48.5	217.173	217.173	217.173	217.173		48.5	179.966	179.966	179.965	179.965
48.55	217.174	217.174	217.174	217.174		48.55	179.967	179.967	179.967	179.967
48.6	217.175	217.175	217.175	217.175		48.6	179.968	179.968	179.968	179.968
48.65	217.176	217.176	217.176	217.176		48.65	179.969	179.969	179.969	179.969
48.7	217.177	217.177	217.177	217.177		48.7	179.971	179.971	179.97	179.97
48.75	217.179	217.179	217.178	217.178		48.75	179.972	179.972	179.971	179.971
48.8	217.18	217.18	217.179	217.18		48.8	179.973	179.973	179.972	179.972
48.85	217.181	217.181	217.181	217.181		48.85	179.974	179.974	179.973	179.973
48.9	217.182	217.182	217.182	217.182		48.9	179.975	179.975	179.974	179.974
48.95	217.183	217.183	217.183	217.183		48.95	179.976	179.976	179.976	179.976
49	217.184	217.184	217.184	217.184		49	179.977	179.977	179.977	179.977
49.05	217.185	217.185	217.185	217.185		49.05	179.978	179.978	179.978	179.978
49.1	217.186	217.186	217.186	217.186		49.1	179.98	179.98	179.979	179.979
49.15	217.188	217.188	217.187	217.187		49.15	179.981	179.981	179.98	179.98
49.2	217.189	217.189	217.189	217.189		49.2	179.982	179.982	179.981	179.981
49.25	217.19	217.19	217.19	217.19		49.25	179.983	179.983	179.982	179.982
49.3	217.191	217.191	217.191	217.191		49.3	179.984	179.984	179.983	179.983
49.35	217.192	217.192	217.192	217.192		49.35	179.985	179.985	179.985	179.985
49.4	217.193	217.193	217.193	217.193		49.4	179.986	179.986	179.986	179.986
49.45	217.194	217.194	217.194	217.194		49.45	179.987	179.987	179.987	179.987
49.5	217.195	217.195	217.195	217.195		49.5	179.988	179.989	179.988	179.988
49.55	217.197	217.197	217.196	217.196		49.55	179.99	179.99	179.989	179.989
49.6	217.198	217.198	217.198	217.198		49.6	179.991	179.991	179.99	179.99
49.65	217.199	217.199	217.199	217.199		49.65	179.992	179.992	179.991	179.991
49.7	217.2	217.2	217.2	217.2		49.7	179.993	179.993	179.993	179.992
49.75	217.201	217.201	217.201	217.201		49.75	179.994	179.994	179.994	179.994
49.8	217.202	217.202	217.202	217.202		49.8	179.995	179.995	179.995	179.995
49.85	217.203	217.203	217.203	217.203		49.85	179.996	179.996	179.996	179.996
49.9	217.204	217.204	217.204	217.204		49.9	179.997	179.998	179.997	179.997
49.95	217.206	217.206	217.205	217.205		49.95	179.999	179.999	179.998	179.998
50	217.207	217.207	217.207	217.207		50	180	180	179.999	179.999
50.05	217.208	217.208	217.208	217.208		50.05	180.001	180.001	180	180
50.1	217.209	217.209	217.209	217.209		50.1	180.002	180.002	180.002	180.001
50.15	217.21	217.21	217.21	217.21		50.15	180.003	180.003	180.003	180.003
50.2	217.211	217.211	217.211	217.211		50.2	180.004	180.004	180.004	180.004
50.25	217.212	217.212	217.212	217.212		50.25	180.005	180.005	180.005	180.005
50.3	217.213	217.213	217.213	217.213		50.3	180.006	180.007	180.006	180.006
50.35	217.215	217.215	217.214	217.214		50.35	180.008	180.008	180.007	180.007
50.4	217.216	217.216	217.216	217.216		50.4	180.009	180.009	180.008	180.008
50.45	217.217	217.217	217.217	217.217		50.45	180.01	180.01	180.01	180.009
50.5	217.218	217.218	217.218	217.218		50.5	180.011	180.011	180.011	180.01
50.55	217.219	217.219	217.219	217.219		50.55	180.012	180.012	180.012	180.012
50.6	217.22	217.22	217.22	217.22		50.6	180.013	180.013	180.013	180.013
50.65	217.221	217.221	217.221	217.221		50.65	180.014	180.014	180.014	180.014
50.7	217.222	217.222	217.222	217.222		50.7	180.015	180.016	180.015	180.015
50.75	217.224	217.224	217.223	217.223		50.75	180.016	180.017	180.016	180.016
50.8	217.225	217.225	217.225	217.225		50.8	180.018	180.018	180.017	180.017
50.85	217.226	217.226	217.226	217.226		50.85	180.019	180.019	180.019	180.018
50.9	217.227	217.227	217.227	217.227		50.9	180.02	180.02	180.02	180.019
50.95	217.228	217.228	217.228	217.228		50.95	180.021	180.021	180.021	180.021
51	217.229	217.229	217.229	217.229		51	180.022	180.022	180.022	180.022
51.05	217.23	217.23	217.23	217.23		51.05	180.023	180.023	180.023	180.023
51.1	217.231	217.231	217.231	217.231		51.1	180.024	180.024	180.024	180.024
51.15	217.232	217.233	217.232	217.232		51.15	180.025	180.026	180.025	180.025
51.2	217.234	217.234	217.234	217.234		51.2	180.027	180.027	180.026	180.026
51.25	217.235	217.235	217.235	217.235		51.25	180.028	180.028	180.028	180.027
51.3	217.236	217.236	217.236	217.236		51.3	180.029	180.029	180.029	180.029
51.35	217.237	217.237	217.237	217.237		51.35	180.03	180.03	180.03	180.03
51.4	217.238	217.238	217.238	217.238		51.4	180.031	180.031	180.031	180.031
51.45	217.239	217.239	217.239	217.239		51.45	180.032	180.032	180.032	180.032
51.5	217.24	217.24	217.24	217.24		51.5	180.033	180.033	180.033	180.033
51.55	217.241	217.242	217.241	217.241		51.55	180.034	180.035	180.034	180.034
51.6	217.243	217.243	217.243	217.243		51.6	180.036	180.036	180.035	180.035
51.65	217.244	217.244	217.244	217.244		51.65	180.037	180.037	180.037	180.036
51.7	217.245	217.245	217.245	217.245		51.7	180.038	180.038	180.038	180.038
51.75	217.246	217.246	217.246	217.246		51.75	180.039	180.039	180.039	180.039
51.8	217.247	217.247	217.247	217.247		51.8	180.04	180.04	180.04	180.04
51.85	217.248	217.248	217.248	217.248		51.85	180.041	180.041	180.041	180.041
51.9	217.249	217.249	217.249	217.249		51.9	180.042	180.042	180.042	180.042
51.95	217.25	217.251	217.25	217.25		51.95	180.043	180.044	180.043	180.043
52	217.252	217.252	217.252	217.252		52	180.045	180.045	180.044	180.044
52.05	217.253	217.253	217.253	217.253		52.05	180.046	180.046	180.046	180.045
52.1	217.254	217.254	217.254	217.254		52.1	180.047	180.047	180.047	180.047
52.15	217.255	217.255	217.255	217.255		52.15	180.048	180.048	180.048	180.048
52.2	217.256	217.256	217.256	217.256		52.2	180.049	180.049	180.049	180.049
52.25	217.257	217.257	217.257	217.257		52.25	180.05	180.05	180.05	180.05
52.3	217.258	217.258	217.258	217.258		52.3	180.051	180.051	180.051	180.051
52.35	217.259	217.26	217.259	217.259		52.35	180.052	180.053	180.052	180.052
52.4	217.261	217.261	217.261	217.261		52.4	180.054	180.054	180.054	180.053
52.45	217.262	217.262	217.262	217.262		52.45	180.055	180.055	180.055	180.054
52.5	217.263	217.263	217.263	217.263		52.5	180.056	180.056	180.056	180.056
52.55	217.264	217.264	217.264	217.264		52.55	180.057	180.057	180.057	180.057
52.6	217.265	217.265	217.265	217.265		52.6	180.058	180.058	180.058	180.058
52.65	217.266	217.266	217.266	217.266		52.65	180.059	180.059	180.059	180.059
52.7	217.267	217.267	217.267	217.267		52.7	180.06	180.06	180.06	180.06
52.75	217.268	217.269	217.268	217.268		52.75	180.061	180.062	180.061	180.061
52.8	217.27	217.27	217.27	217.27		52.8	180.062	180.063	180.063	180.062
52.85	217.271	217.271	217.271	217.271		52.85	180.064	180.064	180.064	180.063
52.9	217.272	217.272	217.272	217.272		52.9	180.065	180.065	180.065	180.065
52.95	217.273	217.273	217.273	217.273		52.95	180.066	180.066	180.066	180.066
53	217.274	217.274	217.274	217.274		53	180.067	180.067	180.067	180.067
53.05	217.275	217.275	217.275	217.275		53.05	180.068	180.068	180.068	180.068
53.1	217.276	217.276	217.276	217.276		53.1	180.069	180.069	180.069	180.069
53.15	217.277	217.278	217.277	217.277		53.15	180.07	180.071	180.07	180.07
53.2	217.279	217.279	217.279	217.279		53.2	180.071	180.072	180.072	180.071
53.25	217.28	217.28	217.28	217.28		53.25	180.073	180.073	180.073	180.072
53.3	217.281	217.281	217.281	217.281		53.3	180.074	180.074	180.074	180.074
53.35	217.282	217.282	217.282	217.282		53.35	180.075	180.075	180.075	180.075
53.4	217.283	217.283	217.283	217.283		53.4	180.076	180.076	180.076	180.076
53.45	217.284	217.284	217.284	217.284		53.45	180.077	180.077	180.077	180.077
53.5	217.285	217.285	217.285	217.285		53.5	180.078	180.078	180.078	180.078
53.55	217.286	217.287	217.286	217.286		53.55	180.079	180.08	180.079	180.079
53.6	217.288	217.288	217.288	217.288		53.6	180.08	180.081	180.081	180.08
53.65	217.289	217.289	217.289	217.289		53.65	180.082	180.082	180.082	180.081
53.7	217.29	217.29	217.29	217.29		53.7	180.083	180.083	180.083	180.083
53.75	217.291	217.291	217.291	217.291		53.75	180.084	180.084	180.084	180.084
53.8	217.292	217.292	217.292	217.292		53.8	180.085	180.085	180.085	180.085
53.85	217.293	217.293	217.293	217.293		53.85	180.086	180.086	180.086	180.086
53.9	217.294	217.294	217.294	217.294		53.9	180.087	180.087	180.087	180.087
53.95	217.295	217.296	217.295	217.295		53.95	180.088	180.089	180.088	180.088
54	217.297	217.297	217.297	217.297		54	180.089	180.09	180.09	180.089
54.05	217.298	217.298	217.298	217.298		54.05	180.091	180.091	180.091	180.09
54.1	217.299	217.299	217.299	217.299		54.1	180.092	180.092	180.092	180.092
54.15	217.3	217.3	217.3	217.3		54.15	180.093	180.093	180.093	180.093
54.2	217.301	217.301	217.301	217.301		54.2	180.094	180.094	180.094	180.094
54.25	217.302	217.302	217.302	217.302		54.25	180.095	180.095	180.095	180.095
54.3	217.303	217.303	217.303	217.303		54.3	180.096	180.096	180.096	180.096
54.35	217.304	217.305	217.304	217.304		54.35	180.097	180.097	180.097	180.097
54.4	217.306	217.306	217.306	217.306		54.4	180.098	180.099	180.099	180.098
54.45	217.307	217.307	217.307	217.307		54.45	180.1	180.1	180.1	180.1
54.5	217.308	217.308	217.308	217.308		54.5	180.101	180.101	180.101	180.101
54.55	217.309	217.309	217.309	217.309		54.55	180.102	180.102	180.102	180.102
54.6	217.31	217.31	217.31	217.31		54.6	180.103	180.103	180.103	180.103
54.65	217.311	217.311	217.311	217.311		54.65	180.104	180.104	180.104	180.104
54.7	217.312	217.312	217.312	217.312		54.7	180.105	180.105	180.105	180.105
54.75	217.313	217.314	217.313	217.313		54.75	180.106	180.106	180.106	180.106
54.8	217.315	217.315	217.315	217.315		54.8	180.107	180.108	180.108	180.107
54.85	217.316	217.316	217.316	217.316		54.85	180.109	180.109	180.109	180.109
54.9	217.317	217.317	217.317	217.317		54.9	180.11	180.11	180.11	180.11
54.95	217.318	217.318	217.318	217.318		54.95	180.111	180.111	180.111	180.111
55	217.319	217.319	217.319	217.319		55	180.112	180.112	180.112	180.112
55.05	217.32	217.32	217.32	217.32		55.05	180.113	180.113	180.113	180.113
55.1	217.321	217.321	217.321	217.321		55.1	180.114	180.114	180.114	180.114
55.15	217.322	217.322	217.322	217.322		55.15	180.115	180.115	180.115	180.115
55.2	217.324	217.324	217.324	217.324		55.2	180.116	180.117	180.117	180.116
55.25	217.325	217.325	217.325	217.325		55.25	180.118	180.118	180.118	180.118
55.3	217.326	217.326	217.326	217.326		55.3	180.119	180.119	180.119	180.119
55.35	217.327	217.327	217.327	217.327		55.35	180.12	180.12	180.12	180.12
55.4	217.328	217.328	217.328	217.328		55.4	180.121	180.121	180.121	180.121
55.45	217.329	217.329	217.329	217.329		55.45	180.122	180.122	180.122	180.122
55.5	217.33	217.33	217.33	217.33		55.5	180.123	180.123	180.123	180.123
55.55	217.331	217.332	217.331	217.331		55.55	180.124	180.124	180.124	180.124
55.6	217.333	217.333	217.333	217.333		55.6	180.125	180.126	180.126	180.125
55.65	217.334	217.334	217.334	217.334		55.65	180.127	180.127	180.127	180.127
55.7	217.335	217.335	217.335	217.335		55.7	180.128	180.128	180.128	180.128
55.75	217.336	217.336	217.336	217.336		55.75	180.129	180.129	180.129	180.129
55.8	217.337	217.337	217.337	217.337		55.8	180.13	180.13	180.13	180.13
55.85	217.338	217.338	217.338	217.338		55.85	180.131	180.131	180.131	180.131
55.9	217.339	217.339	217.339	217.339		55.9	180.132	180.132	180.132	180.132
55.95	217.34	217.34	217.34	217.34		55.95	180.133	180.133	180.133	180.133
56	217.342	217.342	217.342	217.342		56	180.134	180.135	180.135	180.134
56.05	217.343	217.343	217.343	217.343		56.05	180.136	180.136	180.136	180.136
56.1	217.344	217.344	217.344	217.344		56.1	180.137	180.137	180.137	180.137
56.15	217.345	217.345	217.345	217.345		56.15	180.138	180.138	180.138	180.138
56.2	217.346	217.346	217.346	217.346		56.2	180.139	180.139	180.139	180.139
56.25	217.347	217.347	217.347	217.347		56.25	180.14	180.14	180.14	180.14
56.3	217.348	217.348	217.348	217.348		56.3	180.141	180.141	180.141	180.141
56.35	217.349	217.349	217.349	217.349		56.35	180.142	180.142	180.142	180.142
56.4	217.351	217.351	217.351	217.351		56.4	180.143	180.144	180.144	180.143
56.45	217.352	217.352	217.352	217.352		56.45	180.145	180.145	180.145	180.145
56.5	217.353	217.353	217.353	217.353		56.5	180.146	180.146	180.146	180.146
56.55	217.354	217.354	217.354	217.354		56.55	180.147	180.147	180.147	180.147
56.6	217.355	217.355	217.355	217.355		56.6	180.148	180.148	180.148	180.148
56.65	217.356	217.356	217.356	217.356		56.65	180.149	180.149	180.149	180.149
56.7	217.357	217.357	217.357	217.357		56.7	180.15	180.15	180.15	180.15
56.75	217.358	217.358	217.358	217.358		56.75	180.151	180.151	180.151	180.151
56.8	217.36	217.36	217.36	217.36		56.8	180.152	180.153	180.153	180.152
56.85	217.361	217.361	217.361	217.361		56.85	180.154	180.154	180.154	180.154
56.9	217.362	217.362	217.362	217.362		56.9	180.155	180.155	180.155	180.155
56.95	217.363	217.363	217.363	217.363		56.95	180.156	180.156	180.156	180.156
57	217.364	217.364	217.364	217.364		57	180.157	180.157	180.157	180.157
57.05	217.365	217.365	217.365	217.365		57.05	180.158	180.158	180.158	180.158
57.1	217.366	217.366	217.366	217.366		57.1	180.159	180.159	180.159	180.159
57.15	217.367	217.367	217.367	217.367		57.15	180.16	180.16	180.16	180.16
57.2	217.369	217.369	217.369	217.369		57.2	180.161	180.162	180.162	180.161
57.25	217.37	217.37	217.37	217.37		57.25	180.163	180.163	180.163	180.163
57.3	217.371	217.371	217.371	217.371		57.3	180.164	180.164	180.164	180.164
57.35	217.372	217.372	217.372	217.372		57.35	180.165	180.165	180.165	180.165
57.4	217.373	217.373	217.373	217.373		57.4	180.166	180.166	180.166	180.166
57.45	217.374	217.374	217.374	217.374		57.45	180.167	180.167	180.167	180.167
57.5	217.375	217.375	217.375	217.375		57.5	180.168	180.168	180.168	180.168
57.55	217.376	217.376	217.376	217.376		57.55	180.169	180.169	180.169	180.169
57.6	217.378	217.378	217.378	217.378		57.6	180.17	180.171	180.171	180.17
57.65	217.379	217.379	217.379	217.379		57.65	180.172	180.172	180.172	180.172
57.7	217.38	217.38	217.38	217.38		57.7	180.173	180.173	180.173	180.173
57.75	217.381	217.381	217.381	217.381		57.75	180.174	180.174	180.174	180.174
57.8	217.382	217.382	217.382	217.382		57.8	180.175	180.175	180.175	180.175
57.85	217.383	217.383	217.383	217.383		57.85	180.176	180.176	180.176	180.176
57.9	217.384	217.384	217.384	217.384		57.9	180.177	180.177	180.177	180.177
57.95	217.385	217.385	217.385	217.385		57.95	180.178	180.178	180.178	180.178
58	217.387	217.387	217.387	217.387		58	180.179	180.18	180.18	180.179
58.05	217.388	217.388	217.388	217.388		58.05	180.181	180.181	180.181	180.181
58.1	217.389	217.389	217.389	217.389		58.1	180.182	180.182	180.182	180.182
58.15	217.39	217.39	217.39	217.39		58.15	180.183	180.183	180.183	180.183
58.2	217.391	217.391	217.391	217.391		58.2	180.184	180.184	180.184	180.184
58.25	217.392	217.392	217.392	217.392		58.25	180.185	180.185	180.185	180.185
58.3	217.393	217.393	217.393	217.393		58.3	180.186	180.186	180.186	180.186
58.35	217.394	217.394	217.394	217.394		58.35	180.187	180.187	180.187	180.187
58.4	217.396	217.396	217.396	217.396		58.4	180.188	180.189	180.189	180.188
58.45	217.397	217.397	217.397	217.397		58.45	180.19	180.19	180.19	180.19
58.5	217.398	217.398	217.398	217.398		58.5	180.191	180.191	180.191	180.191
58.55	217.399	217.399	217.399	217.399		58.55	180.192	180.192	180.192	180.192
58.6	217.4	217.4	217.4	217.4		58.6	180.193	180.193	180.193	180.193
58.65	217.401	217.401	217.401	217.401		58.65	180.194	180.194	180.194	180.194
58.7	217.402	217.402	217.402	217.402		58.7	180.195	180.195	180.195	180.195
58.75	217.403	217.403	217.403	217.403		58.75	180.196	180.196	180.196	180.196
58.8	217.405	217.405	217.405	217.405		58.8	180.197	180.197	180.198	180.197
58.85	217.406	217.406	217.406	217.406		58.85	180.199	180.199	180.199	180.199
58.9	217.407	217.407	217.407	217.407		58.9	180.2	180.2	180.2	180.2
58.95	217.408	217.408	217.408	217.408		58.95	180.201	180.201	180.201	180.201
59	217.409	217.409	217.409	217.409		59	180.202	180.202	180.202	180.202
59.05	217.41	217.41	217.41	217.41		59.05	180.203	180.203	180.203	180.203
59.1	217.411	217.411	217.411	217.411		59.1	180.204	180.204	180.204	180.204
59.15	217.412	217.412	217.412	217.412		59.15	180.205	180.205	180.205	180.205
59.2	217.414	217.414	217.414	217.414		59.2	180.206	180.207	180.207	180.207
59.25	217.415	217.415	217.415	217.415		59.25	180.208	180.208	180.208	180.208
59.3	217.416	217.416	217.416	217.416		59.3	180.209	180.209	180.209	180.209
59.35	217.417	217.417	217.417	217.417		59.35	180.21	180.21	180.21	180.21
59.4	217.418	217.418	217.418	217.418		59.4	180.211	180.211	180.211	180.211
59.45	217.419	217.419	217.419	217.419		59.45	180.212	180.212	180.212	180.212
59.5	217.42	217.42	217.42	217.42		59.5	180.213	180.213	180.213	180.213
59.55	217.421	217.421	217.421	217.421		59.55	180.214	180.214	180.214	180.214
59.6	217.423	217.423	217.423	217.423		59.6	180.215	180.215	180.216	180.215
59.65	217.424	217.424	217.424	217.424		59.65	180.217	180.217	180.217	180.217
59.7	217.425	217.425	217.425	217.425		59.7	180.218	180.218	180.218	180.218
59.75	217.426	217.426	217.426	217.426		59.75	180.219	180.219	180.219	180.219
59.8	217.427	217.427	217.427	217.427		59.8	180.22	180.22	180.22	180.22
59.85	217.428	217.428	217.428	217.428		59.85	180.221	180.221	180.221	180.221
59.9	217.429	217.429	217.429	217.429		59.9	180.222	180.222	180.222	180.222
59.95	217.43	217.43	217.43	217.43		59.95	180.223	180.223	180.223	180.223
60	217.432	217.432	217.432	217.432		60	180.224	180.224	180.225	180.225
60.05	217.433	217.433	217.433	217.433		60.05	180.226	180.226	180.226	180.226
60.1	217.434	217.434	217.434	217.434		60.1	180.227	180.227	180.227	180.227
60.15	217.435	217.435	217.435	217.435		60.15	180.228	180.228	180.228	180.228
60.2	217.436	217.436	217.436	217.436		60.2	180.229	180.229	180.229	180.229
60.25	217.437	217.437	217.437	217.437		60.25	180.23	180.23	180.23	180.23
60.3	217.438	217.438	217.438	217.438		60.3	180.231	180.231	180.231	180.231
60.35	217.439	217.439	217.439	217.439		60.35	180.232	180.232	180.232	180.232
60.4	217.441	217.441	217.441	217.441		60.4	180.233	180.233	180.234	180.234
60.45	217.442	217.442	217.442	217.442		60.45	180.235	180.235	180.235	180.235
60.5	217.443	217.443	217.443	217.443		60.5	180.236	180.236	180.236	180.236
60.55	217.444	217.444	217.444	217.444		60.55	180.237	180.237	180.237	180.237
60.6	217.445	217.445	217.445	217.445		60.6	180.238	180.238	180.238	180.238
60.65	217.446	217.446	217.446	217.446		60.65	180.239	180.239	180.239	180.239
60.7	217.447	217.447	217.447	217.447		60.7	180.24	180.24	180.24	180.24
60.75	217.448	217.448	217.448	217.448		60.75	180.241	180.241	180.241	180.241
60.8	217.45	217.45	217.45	217.45		60.8	180.242	180.242	180.243	180.243
60.85	217.451	217.451	217.451	217.451		60.85	180.244	180.244	180.244	180.244
60.9	217.452	217.452	217.452	217.452		60.9	180.245	180.245	180.245	180.245
60.95	217.453	217.453	217.453	217.453		60.95	180.246	180.246	180.246	180.246
61	217.454	217.454	217.454	217.454		61	180.247	180.247	180.247	180.247
61.05	217.455	217.455	217.455	217.455		61.05	180.248	180.248	180.248	180.248
61.1	217.456	217.456	217.456	217.456		61.1	180.249	180.249	180.249	180.249
61.15	217.457	217.457	217.457	217.457		61.15	180.25	180.25	180.25	180.25
61.2	217.459	217.459	217.459	217.459		61.2	180.251	180.251	180.252	180.252
61.25	217.46	217.46	217.46	217.46		61.25	180.253	180.253	180.253	180.253
61.3	217.461	217.461	217.461	217.461		61.3	180.254	180.254	180.254	180.254
61.35	217.462	217.462	217.462	217.462		61.35	180.255	180.255	180.255	180.255
61.4	217.463	217.463	217.463	217.463		61.4	180.256	180.256	180.256	180.256
61.45	217.464	217.464	217.464	217.464		61.45	180.257	180.257	180.257	180.257
61.5	217.465	217.465	217.465	217.465		61.5	180.258	180.258	180.258	180.258
61.55	217.466	217.466	217.466	217.466		61.55	180.259	180.259	180.259	180.259
61.6	217.468	217.468	217.468	217.468		61.6	180.26	180.26	180.261	180.261
61.65	217.469	217.469	217.469	217.469		61.65	180.262	180.262	180.262	180.262
61.7	217.47	217.47	217.47	217.47		61.7	180.263	180.263	180.263	180.263
61.75	217.471	217.471	217.471	217.471		61.75	180.264	180.264	180.264	180.264
61.8	217.472	217.472	217.472	217.472		61.8	180.265	180.265	180.265	180.265
61.85	217.473	217.473	217.473	217.473		61.85	180.266	180.266	180.266	180.266
61.9	217.474	217.474	217.474	217.474		61.9	180.267	180.267	180.267	180.267
61.95	217.475	217.475	217.475	217.475		61.95	180.268	180.268	180.268	180.268
62	217.477	217.477	217.477	217.477		62	180.269	180.269	180.27	180.27
62.05	217.478	217.478	217.478	217.478		62.05	180.271	180.271	180.271	180.271
62.1	217.479	217.479	217.479	217.479		62.1	180.272	180.272	180.272	180.272
62.15	217.48	217.48	217.48	217.48		62.15	180.273	180.273	180.273	180.273
62.2	217.481	217.481	217.481	217.481		62.2	180.274	180.274	180.274	180.274
62.25	217.482	217.482	217.482	217.482		62.25	180.275	180.275	180.275	180.275
62.3	217.483	217.483	217.483	217.483		62.3	180.276	180.276	180.276	180.276
62.35	217.484	217.484	217.484	217.484		62.35	180.277	180.277	180.277	180.277
62.4	217.486	217.486	217.486	217.486		62.4	180.278	180.278	180.279	180.279
62.45	217.487	217.487	217.487	217.487		62.45	180.28	180.28	180.28	180.28
62.5	217.488	217.488	217.488	217.488		62.5	180.281	180.281	180.281	180.281
62.55	217.489	217.489	217.489	217.489		62.55	180.282	180.282	180.282	180.282
62.6	217.49	217.49	217.49	217.49		62.6	180.283	180.283	180.283	180.283
62.65	217.491	217.491	217.491	217.491		62.65	180.284	180.284	180.284	180.284
62.7	217.492	217.492	217.492	217.492		62.7	180.285	180.285	180.285	180.285
62.75	217.493	217.493	217.493	217.493		62.75	180.286	180.286	180.286	180.286
62.8	217.495	217.495	217.495	217.495		62.8	180.287	180.287	180.288	180.288
62.85	217.496	217.496	217.496	217.496		62.85	180.289	180.289	180.289	180.289
62.9	217.497	217.497	217.497	217.497		62.9	180.29	180.29	180.29	180.29
62.95	217.498	217.498	217.498	217.498		62.95	180.291	180.291	180.291	180.291
63	217.499	217.499	217.499	217.499		63	180.292	180.292	180.292	180.292
63.05	217.5	217.5	217.5	217.5		63.05	180.293	180.293	180.293	180.293
63.1	217.501	217.501	217.501	217.501		63.1	180.294	180.294	180.294	180.294
63.15	217.502	217.502	217.502	217.502		63.15	180.295	180.295	180.295	180.295
63.2	217.504	217.504	217.504	217.504		63.2	180.296	180.296	180.297	180.297
63.25	217.505	217.505	217.505	217.505		63.25	180.298	180.298	180.298	180.298
63.3	217.506	217.506	217.506	217.506		63.3	180.299	180.299	180.299	180.299
63.35	217.507	217.507	217.507	217.507		63.35	180.3	180.3	180.3	180.3
63.4	217.508	217.508	217.508	217.508		63.4	180.301	180.301	180.301	180.301
63.45	217.509	217.509	217.509	217.509		63.45	180.302	180.302	180.302	180.302
63.5	217.51	217.51	217.51	217.51		63.5	180.303	180.303	180.303	180.303
63.55	217.511	217.511	217.511	217.511		63.55	180.304	180.304	180.304	180.304
63.6	217.513	217.513	217.513	217.513		63.6	180.305	180.305	180.306	180.306
63.65	217.514	217.514	217.514	217.514		63.65	180.307	180.307	180.307	180.307
63.7	217.515	217.515	217.515	217.515		63.7	180.308	180.308	180.308	180.308
63.75	217.516	217.516	217.516	217.516		63.75	180.309	180.309	180.309	180.309
63.8	217.517	217.517	217.517	217.517		63.8	180.31	180.31	180.31	180.31
63.85	217.518	217.518	217.518	217.518		63.85	180.311	180.311	180.311	180.311
63.9	217.519	217.519	217.519	217.519		63.9	180.312	180.312	180.312	180.312
63.95	217.52	217.52	217.52	217.52		63.95	180.313	180.313	180.313	180.313
64	217.522	217.522	217.522	217.522		64	180.314	180.314	180.315	180.315
64.05	217.523	217.523	217.523	217.523		64.05	180.316	180.316	180.316	180.316
64.1	217.524	217.524	217.524	217.524		64.1	180.317	180.317	180.317	180.317
64.15	217.525	217.525	217.525	217.525		64.15	180.318	180.318	180.318	180.318
64.2	217.526	217.526	217.526	217.526		64.2	180.319	180.319	180.319	180.319
64.25	217.527	217.527	217.527	217.527		64.25	180.32	180.32	180.32	180.32
64.3	217.528	217.528	217.528	217.528		64.3	180.321	180.321	180.321	180.321
64.35	217.529	217.529	217.529	217.529		64.35	180.322	180.322	180.322	180.322
64.4	217.531	217.531	217.531	217.531		64.4	180.323	180.323	180.323	180.324
64.45	217.532	217.532	217.532	217.532		64.45	180.325	180.325	180.325	180.325
64.5	217.533	217.533	217.533	217.533		64.5	180.326	180.326	180.326	180.326
64.55	217.534	217.534	217.534	217.534		64.55	180.327	180.327	180.327	180.327
64.6	217.535	217.535	217.535	217.535		64.6	180.328	180.328	180.328	180.328
64.65	217.536	217.536	217.536	217.536		64.65	180.329	180.329	180.329	180.329
64.7	217.537	217.537	217.537	217.537		64.7	180.33	180.33	180.33	180.33
64.75	217.538	217.538	217.538	217.538		64.75	180.331	180.331	180.331	180.331
64.8	217.54	217.54	217.54	217.54		64.8	180.333	180.332	180.333	180.333
64.85	217.541	217.541	217.541	217.541		64.85	180.334	180.334	180.334	180.334
64.9	217.542	217.542	217.542	217.542		64.9	180.335	180.335	180.335	180.335
64.95	217.543	217.543	217.543	217.543		64.95	180.336	180.336	180.336	180.336
65	217.544	217.544	217.544	217.544		65	180.337	180.337	180.337	180.337
65.05	217.545	217.545	217.545	217.545		65.05	180.338	180.338	180.338	180.338
65.1	217.546	217.546	217.546	217.546		65.1	180.339	180.339	180.339	180.339
65.15	217.547	217.547	217.547	217.547		65.15	180.34	180.34	180.34	180.34
65.2	217.549	217.549	217.549	217.549		65.2	180.341	180.341	180.341	180.342
65.25	217.55	217.55	217.55	217.55		65.25	180.343	180.343	180.343	180.343
65.3	217.551	217.551	217.551	217.551		65.3	180.344	180.344	180.344	180.344
65.35	217.552	217.552	217.552	217.552		65.35	180.345	180.345	180.345	180.345
65.4	217.553	217.553	217.553	217.553		65.4	180.346	180.346	180.346	180.346
65.45	217.554	217.554	217.554	217.554		65.45	180.347	180.347	180.347	180.347
65.5	217.555	217.555	217.555	217.555		65.5	180.348	180.348	180.348	180.348
65.55	217.556	217.556	217.556	217.556		65.55	180.349	180.349	180.349	180.349
65.6	217.558	217.558	217.558	217.558		65.6	180.351	180.35	180.351	180.351
65.65	217.559	217.559	217.559	217.559		65.65	180.352	180.352	180.352	180.352
65.7	217.56	217.56	217.56	217.56		65.7	180.353	180.353	180.353	180.353
65.75	217.561	217.561	217.561	217.561		65.75	180.354	180.354	180.354	180.354
65.8	217.562	217.562	217.562	217.562		65.8	180.355	180.355	180.355	180.355
65.85	217.563	217.563	217.563	217.563		65.85	180.356	180.356	180.356	180.356
65.9	217.564	217.564	217.564	217.564		65.9	180.357	180.357	180.357	180.357
65.95	217.565	217.565	217.565	217.565		65.95	180.358	180.358	180.358	180.358
66	217.567	217.567	217.567	217.567		66	180.359	180.359	180.359	180.36
66.05	217.568	217.568	217.568	217.568		66.05	180.361	180.361	180.361	180.361
66.1	217.569	217.569	217.569	217.569		66.1	180.362	180.362	180.362	180.362
66.15	217.57	217.57	217.57	217.57		66.15	180.363	180.363	180.363	180.363
66.2	217.571	217.571	217.571	217.571		66.2	180.364	180.364	180.364	180.364
66.25	217.572	217.572	217.572	217.572		66.25	180.365	180.365	180.365	180.365
66.3	217.573	217.573	217.573	217.573		66.3	180.366	180.366	180.366	180.366
66.35	217.574	217.574	217.574	217.574		66.35	180.367	180.367	180.367	180.367
66.4	217.576	217.576	217.576	217.576		66.4	180.369	180.368	180.369	180.369
66.45	217.577	217.577	217.577	217.577		66.45	180.37	180.37	180.37	180.37
66.5	217.578	217.578	217.578	217.578		66.5	180.371	180.371	180.371	180.371
66.55	217.579	217.579	217.579	217.579		66.55	180.372	180.372	180.372	180.372
66.6	217.58	217.58	217.58	217.58		66.6	180.373	180.373	180.373	180.373
66.65	217.581	217.581	217.581	217.581		66.65	180.374	180.374	180.374	180.374
66.7	217.582	217.582	217.582	217.582		66.7	180.375	180.375	180.375	180.375
66.75	217.583	217.583	217.583	217.583		66.75	180.376	180.376	180.376	180.376
66.8	217.585	217.585	217.585	217.585		66.8	180.377	180.377	180.377	180.378
66.85	217.586	217.586	217.586	217.586		66.85	180.379	180.379	180.379	180.379
66.9	217.587	217.587	217.587	217.587		66.9	180.38	180.38	180.38	180.38
66.95	217.588	217.588	217.588	217.588		66.95	180.381	180.381	180.381	180.381
67	217.589	217.589	217.589	217.589		67	180.382	180.382	180.382	180.382
67.05	217.59	217.59	217.59	217.59		67.05	180.383	180.383	180.383	180.383
67.1	217.591	217.591	217.591	217.591		67.1	180.384	180.384	180.384	180.384
67.15	217.592	217.592	217.592	217.592		67.15	180.385	180.385	180.385	180.385
67.2	217.594	217.594	217.594	217.594		67.2	180.387	180.386	180.387	180.387
67.25	217.595	217.595	217.595	217.595		67.25	180.388	180.388	180.388	180.388
67.3	217.596	217.596	217.596	217.596		67.3	180.389	180.389	180.389	180.389
67.35	217.597	217.597	217.597	217.597		67.35	180.39	180.39	180.39	180.39
67.4	217.598	217.598	217.598	217.598		67.4	180.391	180.391	180.391	180.391
67.45	217.599	217.599	217.599	217.599		67.45	180.392	180.392	180.392	180.392
67.5	217.6	217.6	217.6	217.6		67.5	180.393	180.393	180.393	180.393
67.55	217.601	217.601	217.601	217.601		67.55	180.394	180.394	180.394	180.394
67.6	217.603	217.603	217.603	217.603		67.6	180.395	180.395	180.395	180.396
67.65	217.604	217.604	217.604	217.604		67.65	180.397	180.397	180.397	180.397
67.7	217.605	217.605	217.605	217.605		67.7	180.398	180.398	180.398	180.398
67.75	217.606	217.606	217.606	217.606		67.75	180.399	180.399	180.399	180.399
67.8	217.607	217.607	217.607	217.607		67.8	180.4	180.4	180.4	180.4
67.85	217.608	217.608	217.608	217.608		67.85	180.401	180.401	180.401	180.401
67.9	217.609	217.609	217.609	217.609		67.9	180.402	180.402	180.402	180.402
67.95	217.61	217.61	217.61	217.61		67.95	180.403	180.403	180.403	180.403
68	217.612	217.612	217.612	217.612		68	180.405	180.405	180.405	180.405
68.05	217.613	217.613	217.613	217.613		68.05	180.406	180.406	180.406	180.406
68.1	217.614	217.614	217.614	217.614		68.1	180.407	180.407	180.407	180.407
68.15	217.615	217.615	217.615	217.615		68.15	180.408	180.408	180.408	180.408
68.2	217.616	217.616	217.616	217.616		68.2	180.409	180.409	180.409	180.409
68.25	217.617	217.617	217.617	217.617		68.25	180.41	180.41	180.41	180.41
68.3	217.618	217.618	217.618	217.618		68.3	180.411	180.411	180.411	180.411
68.35	217.619	217.619	217.619	217.619		68.35	180.412	180.412	180.412	180.412
68.4	217.621	217.621	217.621	217.621		68.4	180.413	180.413	180.413	180.413
68.45	217.622	217.622	217.622	217.622		68.45	180.415	180.415	180.415	180.415
68.5	217.623	217.623	217.623	217.623		68.5	180.416	180.416	180.416	180.416
68.55	217.624	217.624	217.624	217.624		68.55	180.417	180.417	180.417	180.417
68.6	217.625	217.625	217.625	217.625		68.6	180.418	180.418	180.418	180.418
68.65	217.626	217.626	217.626	217.626		68.65	180.419	180.419	180.419	180.419
68.7	217.627	217.627	217.627	217.627		68.7	180.42	180.42	180.42	180.42
68.75	217.628	217.628	217.628	217.628		68.75	180.421	180.421	180.421	180.421
68.8	217.63	217.63	217.63	217.63		68.8	180.423	180.423	180.423	180.423
68.85	217.631	217.631	217.631	217.631		68.85	180.424	180.424	180.424	180.424
68.9	217.632	217.632	217.632	217.632		68.9	180.425	180.425	180.425	180.425
68.95	217.633	217.633	217.633	217.633		68.95	180.426	180.426	180.426	180.426
69	217.634	217.634	217.634	217.634		69	180.427	180.427	180.427	180.427
69.05	217.635	217.635	217.635	217.635		69.05	180.428	180.428	180.428	180.428
69.1	217.636	217.636	217.636	217.636		69.1	180.429	180.429	180.429	180.429
69.15	217.637	217.637	217.637	217.637		69.15	180.43	180.43	180.43	180.43
69.2	217.639	217.639	217.639	217.639		69.2	180.431	180.431	180.431	180.431
69.25	217.64	217.64	217.64	217.64		69.25	180.433	180.433	180.433	180.433
69.3	217.641	217.641	217.641	217.641		69.3	180.434	180.434	180.434	180.434
69.35	217.642	217.642	217.642	217.642		69.35	180.435	180.435	180.435	180.435
69.4	217.643	217.643	217.643	217.643		69.4	180.436	180.436	180.436	180.436
69.45	217.644	217.644	217.644	217.644		69.45	180.437	180.437	180.437	180.437
69.5	217.645	217.645	217.645	217.645		69.5	180.438	180.438	180.438	180.438
69.55	217.646	217.646	217.646	217.646		69.55	180.439	180.439	180.439	180.439
69.6	217.648	217.648	217.648	217.648		69.6	180.44	180.44	180.44	180.44
69.65	217.649	217.649	217.649	217.649		69.65	180.442	180.442	180.442	180.442
69.7	217.65	217.65	217.65	217.65		69.7	180.443	180.443	180.443	180.443
69.75	217.651	217.651	217.651	217.651		69.75	180.444	180.444	180.444	180.444
69.8	217.652	217.652	217.652	217.652		69.8	180.445	180.445	180.445	180.445
69.85	217.653	217.653	217.653	217.653		69.85	180.446	180.446	180.446	180.446
69.9	217.654	217.654	217.654	217.654		69.9	180.447	180.447	180.447	180.447
69.95	217.655	217.655	217.655	217.655		69.95	180.448	180.448	180.448	180.448
70	217.657	217.657	217.657	217.657		70	180.45	180.45	180.45	180.45
70.05	217.658	217.658	217.658	217.658		70.05	180.451	180.451	180.451	180.451
70.1	217.659	217.659	217.659	217.659		70.1	180.452	180.452	180.452	180.452
70.15	217.66	217.66	217.66	217.66		70.15	180.453	180.453	180.453	180.453
70.2	217.661	217.661	217.661	217.661		70.2	180.454	180.454	180.454	180.454
70.25	217.662	217.662	217.662	217.662		70.25	180.455	180.455	180.455	180.455
70.3	217.663	217.663	217.663	217.663		70.3	180.456	180.456	180.456	180.456
70.35	217.664	217.664	217.664	217.664		70.35	180.457	180.457	180.457	180.457
70.4	217.666	217.666	217.666	217.666		70.4	180.458	180.458	180.458	180.458
70.45	217.667	217.667	217.667	217.667		70.45	180.46	180.46	180.46	180.46
70.5	217.668	217.668	217.668	217.668		70.5	180.461	180.461	180.461	180.461
70.55	217.669	217.669	217.669	217.669		70.55	180.462	180.462	180.462	180.462
70.6	217.67	217.67	217.67	217.67		70.6	180.463	180.463	180.463	180.463
70.65	217.671	217.671	217.671	217.671		70.65	180.464	180.464	180.464	180.464
70.7	217.672	217.672	217.672	217.672		70.7	180.465	180.465	180.465	180.465
70.75	217.673	217.673	217.673	217.673		70.75	180.466	180.466	180.466	180.466
70.8	217.675	217.675	217.675	217.675		70.8	180.468	180.468	180.468	180.468
70.85	217.676	217.676	217.676	217.676		70.85	180.469	180.469	180.469	180.469
70.9	217.677	217.677	217.677	217.677		70.9	180.47	180.47	180.47	180.47
70.95	217.678	217.678	217.678	217.678		70.95	180.471	180.471	180.471	180.471
71	217.679	217.679	217.679	217.679		71	180.472	180.472	180.472	180.472
71.05	217.68	217.68	217.68	217.68		71.05	180.473	180.473	180.473	180.473
71.1	217.681	217.681	217.681	217.681		71.1	180.474	180.474	180.474	180.474
71.15	217.682	217.682	217.682	217.682		71.15	180.475	180.475	180.475	180.475
71.2	217.684	217.684	217.684	217.684		71.2	180.476	180.476	180.476	180.476
71.25	217.685	217.685	217.685	217.685		71.25	180.478	180.478	180.478	180.478
71.3	217.686	217.686	217.686	217.686		71.3	180.479	180.479	180.479	180.479
71.35	217.687	217.687	217.687	217.687		71.35	180.48	180.48	180.48	180.48
71.4	217.688	217.688	217.688	217.688		71.4	180.481	180.481	180.481	180.481
71.45	217.689	217.689	217.689	217.689		71.45	180.482	180.482	180.482	180.482
71.5	217.69	217.69	217.69	217.69		71.5	180.483	180.483	180.483	180.483
71.55	217.691	217.691	217.691	217.691		71.55	180.484	180.484	180.484	180.484
71.6	217.693	217.693	217.693	217.693		71.6	180.486	180.486	180.486	180.486
71.65	217.694	217.694	217.694	217.694		71.65	180.487	180.487	180.487	180.487
71.7	217.695	217.695	217.695	217.695		71.7	180.488	180.488	180.488	180.488
71.75	217.696	217.696	217.696	217.696		71.75	180.489	180.489	180.489	180.489
71.8	217.697	217.697	217.697	217.697		71.8	180.49	180.49	180.49	180.49
71.85	217.698	217.698	217.698	217.698		71.85	180.491	180.491	180.491	180.491
71.9	217.699	217.699	217.699	217.699		71.9	180.492	180.492	180.492	180.492
71.95	217.7	217.7	217.7	217.7		71.95	180.493	180.493	180.493	180.493
72	217.702	217.702	217.702	217.702		72	180.494	180.494	180.494	180.494
72.05	217.703	217.703	217.703	217.703		72.05	180.496	180.496	180.496	180.496
72.1	217.704	217.704	217.704	217.704		72.1	180.497	180.497	180.497	180.497
72.15	217.705	217.705	217.705	217.705		72.15	180.498	180.498	180.498	180.498
72.2	217.706	217.706	217.706	217.706		72.2	180.499	180.499	180.499	180.499
72.25	217.707	217.707	217.707	217.707		72.25	180.5	180.5	180.5	180.5
72.3	217.708	217.708	217.708	217.708		72.3	180.501	180.501	180.501	180.501
72.35	217.709	217.709	217.709	217.709		72.35	180.502	180.502	180.502	180.502
72.4	217.711	217.711	217.711	217.711		72.4	180.504	180.504	180.504	180.504
72.45	217.712	217.712	217.712	217.712		72.45	180.505	180.505	180.505	180.505
72.5	217.713	217.713	217.713	217.713		72.5	180.506	180.506	180.506	180.506
72.55	217.714	217.714	217.714	217.714		72.55	180.507	180.507	180.507	180.507
72.6	217.715	217.715	217.715	217.715		72.6	180.508	180.508	180.508	180.508
72.65	217.716	217.716	217.716	217.716		72.65	180.509	180.509	180.509	180.509
72.7	217.717	217.717	217.717	217.717		72.7	180.51	180.51	180.51	180.51
72.75	217.718	217.718	217.718	217.718		72.75	180.511	180.511	180.511	180.511
72.8	217.72	217.72	217.72	217.72		72.8	180.512	180.512	180.512	180.512
72.85	217.721	217.721	217.721	217.721		72.85	180.514	180.514	180.514	180.514
72.9	217.722	217.722	217.722	217.722		72.9	180.515	180.515	180.515	180.515
72.95	217.723	217.723	217.723	217.723		72.95	180.516	180.516	180.516	180.516
73	217.724	217.724	217.724	217.724		73	180.517	180.517	180.517	180.517
73.05	217.725	217.725	217.725	217.725		73.05	180.518	180.518	180.518	180.518
73.1	217.726	217.726	217.726	217.726		73.1	180.519	180.519	180.519	180.519
73.15	217.727	217.727	217.727	217.727		73.15	180.52	180.52	180.52	180.52
73.2	217.729	217.729	217.729	217.729		73.2	180.522	180.522	180.522	180.522
73.25	217.73	217.73	217.73	217.73		73.25	180.523	180.523	180.523	180.523
73.3	217.731	217.731	217.731	217.731		73.3	180.524	180.524	180.524	180.524
73.35	217.732	217.732	217.732	217.732		73.35	180.525	180.525	180.525	180.525
73.4	217.733	217.733	217.733	217.733		73.4	180.526	180.526	180.526	180.526
73.45	217.734	217.734	217.734	217.734		73.45	180.527	180.527	180.527	180.527
73.5	217.735	217.735	217.735	217.735		73.5	180.528	180.528	180.528	180.528
73.55	217.736	217.736	217.736	217.736		73.55	180.529	180.529	180.529	180.529
73.6	217.738	217.738	217.738	217.738		73.6	180.53	180.53	180.53	180.53
73.65	217.739	217.739	217.739	217.739		73.65	180.532	180.532	180.532	180.532
73.7	217.74	217.74	217.74	217.74		73.7	180.533	180.533	180.533	180.533
73.75	217.741	217.741	217.741	217.741		73.75	180.534	180.534	180.534	180.534
73.8	217.742	217.742	217.742	217.742		73.8	180.535	180.535	180.535	180.535
73.85	217.743	217.743	217.743	217.743		73.85	180.536	180.536	180.536	180.536
73.9	217.744	217.744	217.744	217.744		73.9	180.537	180.537	180.537	180.537
73.95	217.745	217.745	217.745	217.745		73.95	180.538	180.538	180.538	180.538
74	217.747	217.747	217.747	217.747		74	180.54	180.54	180.54	180.54
74.05	217.748	217.748	217.748	217.748		74.05	180.541	180.541	180.541	180.541
74.1	217.749	217.749	217.749	217.749		74.1	180.542	180.542	180.542	180.542
74.15	217.75	217.75	217.75	217.75		74.15	180.543	180.543	180.543	180.543
74.2	217.751	217.751	217.751	217.751		74.2	180.544	180.544	180.544	180.544
74.25	217.752	217.752	217.752	217.752		74.25	180.545	180.545	180.545	180.545
74.3	217.753	217.753	217.753	217.753		74.3	180.546	180.546	180.546	180.546
74.35	217.754	217.754	217.754	217.754		74.35	180.547	180.547	180.547	180.547
74.4	217.756	217.756	217.756	217.756		74.4	180.548	180.548	180.548	180.548
74.45	217.757	217.757	217.757	217.757		74.45	180.55	180.55	180.55	180.55
74.5	217.758	217.758	217.758	217.758		74.5	180.551	180.551	180.551	180.551
74.55	217.759	217.759	217.759	217.759		74.55	180.552	180.552	180.552	180.552
74.6	217.76	217.76	217.76	217.76		74.6	180.553	180.553	180.553	180.553
74.65	217.761	217.761	217.761	217.761		74.65	180.554	180.554	180.554	180.554
74.7	217.762	217.762	217.762	217.762		74.7	180.555	180.555	180.555	180.555
74.75	217.763	217.763	217.763	217.763		74.75	180.556	180.556	180.556	180.556
74.8	217.765	217.765	217.765	217.765		74.8	180.558	180.558	180.558	180.558
74.85	217.766	217.766	217.766	217.766		74.85	180.559	180.559	180.559	180.559
74.9	217.767	217.767	217.767	217.767		74.9	180.56	180.56	180.56	180.56
74.95	217.768	217.768	217.768	217.768		74.95	180.561	180.561	180.561	180.561
75	217.769	217.769	217.769	217.769		75	180.562	180.562	180.562	180.562
75.05	217.77	217.77	217.77	217.77		75.05	180.563	180.563	180.563	180.563
75.1	217.771	217.771	217.771	217.771		75.1	180.564	180.564	180.564	180.564
75.15	217.772	217.772	217.772	217.772		75.15	180.565	180.565	180.565	180.565
75.2	217.774	217.774	217.774	217.774		75.2	180.566	180.566	180.566	180.566
75.25	217.775	217.775	217.775	217.775		75.25	180.568	180.568	180.568	180.568
75.3	217.776	217.776	217.776	217.776		75.3	180.569	180.569	180.569	180.569
75.35	217.777	217.777	217.777	217.777		75.35	180.57	180.57	180.57	180.57
75.4	217.778	217.778	217.778	217.778		75.4	180.571	180.571	180.571	180.571
75.45	217.779	217.779	217.779	217.779		75.45	180.572	180.572	180.572	180.572
75.5	217.78	217.78	217.78	217.78		75.5	180.573	180.573	180.573	180.573
75.55	217.781	217.781	217.781	217.781		75.55	180.574	180.574	180.574	180.574
75.6	217.783	217.783	217.783	217.783		75.6	180.576	180.576	180.576	180.576
75.65	217.784	217.784	217.784	217.784		75.65	180.577	180.577	180.577	180.577
75.7	217.785	217.785	217.785	217.785		75.7	180.578	180.578	180.578	180.578
75.75	217.786	217.786	217.786	217.786		75.75	180.579	180.579	180.579	180.579
75.8	217.787	217.787	217.787	217.787		75.8	180.58	180.58	180.58	180.58
75.85	217.788	217.788	217.788	217.788		75.85	180.581	180.581	180.581	180.581
75.9	217.789	217.789	217.789	217.789		75.9	180.582	180.582	180.582	180.582
75.95	217.79	217.79	217.79	217.79		75.95	180.583	180.583	180.583	180.583
76	217.792	217.792	217.792	217.792		76	180.584	180.584	180.584	180.584
76.05	217.793	217.793	217.793	217.793		76.05	180.586	180.586	180.586	180.586
76.1	217.794	217.794	217.794	217.794		76.1	180.587	180.587	180.587	180.587
76.15	217.795	217.795	217.795	217.795		76.15	180.588	180.588	180.588	180.588
76.2	217.796	217.796	217.796	217.796		76.2	180.589	180.589	180.589	180.589
76.25	217.797	217.797	217.797	217.797		76.25	180.59	180.59	180.59	180.59
76.3	217.798	217.798	217.798	217.798		76.3	180.591	180.591	180.591	180.591
76.35	217.799	217.799	217.799	217.799		76.35	180.592	180.592	180.592	180.592
76.4	217.801	217.801	217.801	217.801		76.4	180.594	180.594	180.594	180.594
76.45	217.802	217.802	217.802	217.802		76.45	180.595	180.595	180.595	180.595
76.5	217.803	217.803	217.803	217.803		76.5	180.596	180.596	180.596	180.596
76.55	217.804	217.804	217.804	217.804		76.55	180.597	180.597	180.597	180.597
76.6	217.805	217.805	217.805	217.805		76.6	180.598	180.598	180.598	180.598
76.65	217.806	217.806	217.806	217.806		76.65	180.599	180.599	180.599	180.599
76.7	217.807	217.807	217.807	217.807		76.7	180.6	180.6	180.6	180.6
76.75	217.808	217.808	217.808	217.808		76.75	180.601	180.601	180.601	180.601
76.8	217.81	217.81	217.81	217.81		76.8	180.602	180.602	180.602	180.602
76.85	217.811	217.811	217.811	217.811		76.85	180.604	180.604	180.604	180.604
76.9	217.812	217.812	217.812	217.812		76.9	180.605	180.605	180.605	180.605
76.95	217.813	217.813	217.813	217.813		76.95	180.606	180.606	180.606	180.606
77	217.814	217.814	217.814	217.814		77	180.607	180.607	180.607	180.607
77.05	217.815	217.815	217.815	217.815		77.05	180.608	180.608	180.608	180.608
77.1	217.816	217.816	217.816	217.816		77.1	180.609	180.609	180.609	180.609
77.15	217.817	217.817	217.817	217.817		77.15	180.61	180.61	180.61	180.61
77.2	217.819	217.819	217.819	217.819		77.2	180.612	180.612	180.612	180.612
77.25	217.82	217.82	217.82	217.82		77.25	180.613	180.613	180.613	180.613
77.3	217.821	217.821	217.821	217.821		77.3	180.614	180.614	180.614	180.614
77.35	217.822	217.822	217.822	217.822		77.35	180.615	180.615	180.615	180.615
77.4	217.823	217.823	217.823	217.823		77.4	180.616	180.616	180.616	180.616
77.45	217.824	217.824	217.824	217.824		77.45	180.617	180.617	180.617	180.617
77.5	217.825	217.825	217.825	217.825		77.5	180.618	180.618	180.618	180.618
77.55	217.826	217.826	217.826	217.826		77.55	180.619	180.619	180.619	180.619
77.6	217.828	217.828	217.828	217.828		77.6	180.62	180.62	180.62	180.62
77.65	217.829	217.829	217.829	217.829		77.65	180.622	180.622	180.622	180.622
77.7	217.83	217.83	217.83	217.83		77.7	180.623	180.623	180.623	180.623
77.75	217.831	217.831	217.831	217.831		77.75	180.624	180.624	180.624	180.624
77.8	217.832	217.832	217.832	217.832		77.8	180.625	180.625	180.625	180.625
77.85	217.833	217.833	217.833	217.833		77.85	180.626	180.626	180.626	180.626
77.9	217.834	217.834	217.834	217.834		77.9	180.627	180.627	180.627	180.627
77.95	217.835	217.835	217.835	217.835		77.95	180.628	180.628	180.628	180.628
78	217.837	217.837	217.837	217.837		78	180.63	180.63	180.63	180.63
78.05	217.838	217.838	217.838	217.838		78.05	180.631	180.631	180.631	180.631
78.1	217.839	217.839	217.839	217.839		78.1	180.632	180.632	180.632	180.632
78.15	217.84	217.84	217.84	217.84		78.15	180.633	180.633	180.633	180.633
78.2	217.841	217.841	217.841	217.841		78.2	180.634	180.634	180.634	180.634
78.25	217.842	217.842	217.842	217.842		78.25	180.635	180.635	180.635	180.635
78.3	217.843	217.843	217.843	217.843		78.3	180.636	180.636	180.636	180.636
78.35	217.844	217.844	217.844	217.844		78.35	180.637	180.637	180.637	180.637
78.4	217.846	217.846	217.846	217.846		78.4	180.638	180.638	180.638	180.638
78.45	217.847	217.847	217.847	217.847		78.45	180.64	180.64	180.64	180.64
78.5	217.848	217.848	217.848	217.848		78.5	180.641	180.641	180.641	180.641
78.55	217.849	217.849	217.849	217.849		78.55	180.642	180.642	180.642	180.642
78.6	217.85	217.85	217.85	217.85		78.6	180.643	180.643	180.643	180.643
78.65	217.851	217.851	217.851	217.851		78.65	180.644	180.644	180.644	180.644
78.7	217.852	217.852	217.852	217.852		78.7	180.645	180.645	180.645	180.645
78.75	217.853	217.853	217.853	217.853		78.75	180.646	180.646	180.646	180.646
78.8	217.855	217.855	217.855	217.855		78.8	180.648	180.648	180.648	180.648
78.85	217.856	217.856	217.856	217.856		78.85	180.649	180.649	180.649	180.649
78.9	217.857	217.857	217.857	217.857		78.9	180.65	180.65	180.65	180.65
78.95	217.858	217.858	217.858	217.858		78.95	180.651	180.651	180.651	180.651
79	217.859	217.859	217.859	217.859		79	180.652	180.652	180.652	180.652
79.05	217.86	217.86	217.86	217.86		79.05	180.653	180.653	180.653	180.653
79.1	217.861	217.861	217.861	217.861		79.1	180.654	180.654	180.654	180.654
79.15	217.862	217.862	217.862	217.862		79.15	180.655	180.655	180.655	180.655
79.2	217.864	217.864	217.864	217.864		79.2	180.656	180.656	180.656	180.656
79.25	217.865	217.865	217.865	217.865		79.25	180.658	180.658	180.658	180.658
79.3	217.866	217.866	217.866	217.866		79.3	180.659	180.659	180.659	180.659
79.35	217.867	217.867	217.867	217.867		79.35	180.66	180.66	180.66	180.66
79.4	217.868	217.868	217.868	217.868		79.4	180.661	180.661	180.661	180.661
79.45	217.869	217.869	217.869	217.869		79.45	180.662	180.662	180.662	180.662
79.5	217.87	217.87	217.87	217.87		79.5	180.663	180.663	180.663	180.663
79.55	217.871	217.871	217.871	217.871		79.55	180.664	180.664	180.664	180.664
79.6	217.873	217.873	217.873	217.873		79.6	180.666	180.666	180.666	180.666
79.65	217.874	217.874	217.874	217.874		79.65	180.667	180.667	180.667	180.667
79.7	217.875	217.875	217.875	217.875		79.7	180.668	180.668	180.668	180.668
79.75	217.876	217.876	217.876	217.876		79.75	180.669	180.669	180.669	180.669
79.8	217.877	217.877	217.877	217.877		79.8	180.67	180.67	180.67	180.67
79.85	217.878	217.878	217.878	217.878		79.85	180.671	180.671	180.671	180.671
79.9	217.879	217.879	217.879	217.879		79.9	180.672	180.672	180.672	180.672
79.95	217.88	217.88	217.88	217.88		79.95	180.673	180.673	180.673	180.673
80	217.882	217.882	217.882	217.882		80	180.674	180.674	180.674	180.674
80.05	217.883	217.883	217.883	217.883		80.05	180.676	180.676	180.676	180.676
80.1	217.884	217.884	217.884	217.884		80.1	180.677	180.677	180.677	180.677
80.15	217.885	217.885	217.885	217.885		80.15	180.678	180.678	180.678	180.678
80.2	217.886	217.886	217.886	217.886		80.2	180.679	180.679	180.679	180.679
80.25	217.887	217.887	217.887	217.887		80.25	180.68	180.68	180.68	180.68
80.3	217.888	217.888	217.888	217.888		80.3	180.681	180.681	180.681	180.681
80.35	217.889	217.889	217.889	217.889		80.35	180.682	180.682	180.682	180.682
80.4	217.891	217.891	217.891	217.891		80.4	180.684	180.684	180.684	180.684
80.45	217.892	217.892	217.892	217.892		80.45	180.685	180.685	180.685	180.685
80.5	217.893	217.893	217.893	217.893		80.5	180.686	180.686	180.686	180.686
80.55	217.894	217.894	217.894	217.894		80.55	180.687	180.687	180.687	180.687
80.6	217.895	217.895	217.895	217.895		80.6	180.688	180.688	180.688	180.688
80.65	217.896	217.896	217.896	217.896		80.65	180.689	180.689	180.689	180.689
80.7	217.897	217.897	217.897	217.897		80.7	180.69	180.69	180.69	180.69
80.75	217.898	217.898	217.898	217.898		80.75	180.691	180.691	180.691	180.691
80.8	217.9	217.9	217.9	217.9		80.8	180.692	180.692	180.692	180.692
80.85	217.901	217.901	217.901	217.901		80.85	180.694	180.694	180.694	180.694
80.9	217.902	217.902	217.902	217.902		80.9	180.695	180.695	180.695	180.695
80.95	217.903	217.903	217.903	217.903		80.95	180.696	180.696	180.696	180.696
81	217.904	217.904	217.904	217.904		81	180.697	180.697	180.697	180.697
81.05	217.905	217.905	217.905	217.905		81.05	180.698	180.698	180.698	180.698
81.1	217.906	217.906	217.906	217.906		81.1	180.699	180.699	180.699	180.699
81.15	217.907	217.907	217.907	217.907		81.15	180.7	180.7	180.7	180.7
81.2	217.909	217.909	217.909	217.909		81.2	180.702	180.702	180.702	180.702
81.25	217.91	217.91	217.91	217.91		81.25	180.703	180.703	180.703	180.703
81.3	217.911	217.911	217.911	217.911		81.3	180.704	180.704	180.704	180.704
81.35	217.912	217.912	217.912	217.912		81.35	180.705	180.705	180.705	180.705
81.4	217.913	217.913	217.913	217.913		81.4	180.706	180.706	180.706	180.706
81.45	217.914	217.914	217.914	217.914		81.45	180.707	180.707	180.707	180.707
81.5	217.915	217.915	217.915	217.915		81.5	180.708	180.708	180.708	180.708
81.55	217.916	217.916	217.916	217.916		81.55	180.709	180.709	180.709	180.709
81.6	217.918	217.918	217.918	217.918		81.6	180.71	180.71	180.71	180.71
81.65	217.919	217.919	217.919	217.919		81.65	180.712	180.712	180.712	180.712
81.7	217.92	217.92	217.92	217.92		81.7	180.713	180.713	180.713	180.713
81.75	217.921	217.921	217.921	217.921		81.75	180.714	180.714	180.714	180.714
81.8	217.922	217.922	217.922	217.922		81.8	180.715	180.715	180.715	180.715
81.85	217.923	217.923	217.923	217.923		81.85	180.716	180.716	180.716	180.716
81.9	217.924	217.924	217.924	217.924		81.9	180.717	180.717	180.717	180.717
81.95	217.925	217.925	217.925	217.925		81.95	180.718	180.718	180.718	180.718
82	217.927	217.927	217.927	217.927		82	180.72	180.72	180.72	180.72
82.05	217.928	217.928	217.928	217.928		82.05	180.721	180.721	180.721	180.721
82.1	217.929	217.929	217.929	217.929		82.1	180.722	180.722	180.722	180.722
82.15	217.93	217.93	217.93	217.93		82.15	180.723	180.723	180.723	180.723
82.2	217.931	217.931	217.931	217.931		82.2	180.724	180.724	180.724	180.724
82.25	217.932	217.932	217.932	217.932		82.25	180.725	180.725	180.725	180.725
82.3	217.933	217.933	217.933	217.933		82.3	180.726	180.726	180.726	180.726
82.35	217.934	217.934	217.934	217.934		82.35	180.727	180.727	180.727	180.727
82.4	217.936	217.936	217.936	217.936		82.4	180.728	180.728	180.728	180.728
82.45	217.937	217.937	217.937	217.937		82.45	180.73	180.73	180.73	180.73
82.5	217.938	217.938	217.938	217.938		82.5	180.731	180.731	180.731	180.731
82.55	217.939	217.939	217.939	217.939		82.55	180.732	180.732	180.732	180.732
82.6	217.94	217.94	217.94	217.94		82.6	180.733	180.733	180.733	180.733
82.65	217.941	217.941	217.941	217.941		82.65	180.734	180.734	180.734	180.734
82.7	217.942	217.942	217.942	217.942		82.7	180.735	180.735	180.735	180.735
82.75	217.943	217.943	217.943	217.943		82.75	180.736	180.736	180.736	180.736
82.8	217.945	217.945	217.945	217.945		82.8	180.738	180.738	180.738	180.738
82.85	217.946	217.946	217.946	217.946		82.85	180.739	180.739	180.739	180.739
82.9	217.947	217.947	217.947	217.947		82.9	180.74	180.74	180.74	180.74
82.95	217.948	217.948	217.948	217.948		82.95	180.741	180.741	180.741	180.741
83	217.949	217.949	217.949	217.949		83	180.742	180.742	180.742	180.742
83.05	217.95	217.95	217.95	217.95		83.05	180.743	180.743	180.743	180.743
83.1	217.951	217.951	217.951	217.951		83.1	180.744	180.744	180.744	180.744
83.15	217.952	217.952	217.952	217.952		83.15	180.745	180.745	180.745	180.745
83.2	217.954	217.954	217.954	217.954		83.2	180.746	180.746	180.746	180.746
83.25	217.955	217.955	217.955	217.955		83.25	180.748	180.748	180.748	180.748
83.3	217.956	217.956	217.956	217.956		83.3	180.749	180.749	180.749	180.749
83.35	217.957	217.957	217.957	217.957		83.35	180.75	180.75	180.75	180.75
83.4	217.958	217.958	217.958	217.958		83.4	180.751	180.751	180.751	180.751
83.45	217.959	217.959	217.959	217.959		83.45	180.752	180.752	180.752	180.752
83.5	217.96	217.96	217.96	217.96		83.5	180.753	180.753	180.753	180.753
83.55	217.961	217.961	217.961	217.961		83.55	180.754	180.754	180.754	180.754
83.6	217.963	217.963	217.963	217.963		83.6	180.756	180.756	180.756	180.756
83.65	217.964	217.964	217.964	217.964		83.65	180.757	180.757	180.757	180.757
83.7	217.965	217.965	217.965	217.965		83.7	180.758	180.758	180.758	180.758
83.75	217.966	217.966	217.966	217.966		83.75	180.759	180.759	180.759	180.759
83.8	217.967	217.967	217.967	217.967		83.8	180.76	180.76	180.76	180.76
83.85	217.968	217.968	217.968	217.968		83.85	180.761	180.761	180.761	180.761
83.9	217.969	217.969	217.969	217.969		83.9	180.762	180.762	180.762	180.762
83.95	217.97	217.97	217.97	217.97		83.95	180.763	180.763	180.763	180.763
84	217.972	217.972	217.972	217.972		84	180.764	180.764	180.764	180.764
84.05	217.973	217.973	217.973	217.973		84.05	180.766	180.766	180.766	180.766
84.1	217.974	217.974	217.974	217.974		84.1	180.767	180.767	180.767	180.767
84.15	217.975	217.975	217.975	217.975		84.15	180.768	180.768	180.768	180.768
84.2	217.976	217.976	217.976	217.976		84.2	180.769	180.769	180.769	180.769
84.25	217.977	217.977	217.977	217.977		84.25	180.77	180.77	180.77	180.77
84.3	217.978	217.978	217.978	217.978		84.3	180.771	180.771	180.771	180.771
84.35	217.979	217.979	217.979	217.979		84.35	180.772	180.772	180.772	180.772
84.4	217.981	217.981	217.981	217.981		84.4	180.774	180.774	180.774	180.774
84.45	217.982	217.982	217.982	217.982		84.45	180.775	180.775	180.775	180.775
84.5	217.983	217.983	217.983	217.983		84.5	180.776	180.776	180.776	180.776
84.55	217.984	217.984	217.984	217.984		84.55	180.777	180.777	180.777	180.777
84.6	217.985	217.985	217.985	217.985		84.6	180.778	180.778	180.778	180.778
84.65	217.986	217.986	217.986	217.986		84.65	180.779	180.779	180.779	180.779
84.7	217.987	217.987	217.987	217.987		84.7	180.78	180.78	180.78	180.78
84.75	217.988	217.988	217.988	217.988		84.75	180.781	180.781	180.781	180.781
84.8	217.99	217.99	217.99	217.99		84.8	180.782	180.782	180.782	180.782
84.85	217.991	217.991	217.991	217.991		84.85	180.784	180.784	180.784	180.784
84.9	217.992	217.992	217.992	217.992		84.9	180.785	180.785	180.785	180.785
84.95	217.993	217.993	217.993	217.993		84.95	180.786	180.786	180.786	180.786
85	217.994	217.994	217.994	217.994		85	180.787	180.787	180.787	180.787
85.05	217.995	217.995	217.995	217.995		85.05	180.788	180.788	180.788	180.788
85.1	217.996	217.996	217.996	217.996		85.1	180.789	180.789	180.789	180.789
85.15	217.997	217.997	217.997	217.997		85.15	180.79	180.79	180.79	180.79
85.2	217.999	217.999	217.999	217.999		85.2	180.792	180.792	180.792	180.792
85.25	218	218	218	218		85.25	180.793	180.793	180.793	180.793
85.3	218.001	218.001	218.001	218.001		85.3	180.794	180.794	180.794	180.794
85.35	218.002	218.002	218.002	218.002		85.35	180.795	180.795	180.795	180.795
85.4	218.003	218.003	218.003	218.003		85.4	180.796	180.796	180.796	180.796
85.45	218.004	218.004	218.004	218.004		85.45	180.797	180.797	180.797	180.797
85.5	218.005	218.005	218.005	218.005		85.5	180.798	180.798	180.798	180.798
85.55	218.006	218.006	218.006	218.006		85.55	180.799	180.799	180.799	180.799
85.6	218.008	218.008	218.008	218.008		85.6	180.8	180.8	180.8	180.8
85.65	218.009	218.009	218.009	218.009		85.65	180.802	180.802	180.802	180.802
85.7	218.01	218.01	218.01	218.01		85.7	180.803	180.803	180.803	180.803
85.75	218.011	218.011	218.011	218.011		85.75	180.804	180.804	180.804	180.804
85.8	218.012	218.012	218.012	218.012		85.8	180.805	180.805	180.805	180.805
85.85	218.013	218.013	218.013	218.013		85.85	180.806	180.806	180.806	180.806
85.9	218.014	218.014	218.014	218.014		85.9	180.807	180.807	180.807	180.807
85.95	218.015	218.015	218.015	218.015		85.95	180.808	180.808	180.808	180.808
86	218.017	218.017	218.017	218.017		86	180.81	180.81	180.81	180.81
86.05	218.018	218.018	218.018	218.018		86.05	180.811	180.811	180.811	180.811
86.1	218.019	218.019	218.019	218.019		86.1	180.812	180.812	180.812	180.812
86.15	218.02	218.02	218.02	218.02		86.15	180.813	180.813	180.813	180.813
86.2	218.021	218.021	218.021	218.021		86.2	180.814	180.814	180.814	180.814
86.25	218.022	218.022	218.022	218.022		86.25	180.815	180.815	180.815	180.815
86.3	218.023	218.023	218.023	218.023		86.3	180.816	180.816	180.816	180.816
86.35	218.024	218.024	218.024	218.024		86.35	180.817	180.817	180.817	180.817
86.4	218.026	218.026	218.026	218.026		86.4	180.819	180.819	180.819	180.819
86.45	218.027	218.027	218.027	218.027		86.45	180.82	180.82	180.82	180.82
86.5	218.028	218.028	218.028	218.028		86.5	180.821	180.821	180.821	180.821
86.55	218.029	218.029	218.029	218.029		86.55	180.822	180.822	180.822	180.822
86.6	218.03	218.03	218.03	218.03		86.6	180.823	180.823	180.823	180.823
86.65	218.031	218.031	218.031	218.031		86.65	180.824	180.824	180.824	180.824
86.7	218.032	218.032	218.032	218.032		86.7	180.825	180.825	180.825	180.825
86.75	218.033	218.033	218.033	218.033		86.75	180.826	180.826	180.826	180.826
86.8	218.035	218.035	218.035	218.035		86.8	180.827	180.827	180.827	180.827
86.85	218.036	218.036	218.036	218.036		86.85	180.829	180.829	180.829	180.829
86.9	218.037	218.037	218.037	218.037		86.9	180.83	180.83	180.83	180.83
86.95	218.038	218.038	218.038	218.038		86.95	180.831	180.831	180.831	180.831
87	218.039	218.039	218.039	218.039		87	180.832	180.832	180.832	180.832
87.05	218.04	218.04	218.04	218.04		87.05	180.833	180.833	180.833	180.833
87.1	218.041	218.041	218.041	218.041		87.1	180.834	180.834	180.834	180.834
87.15	218.042	218.042	218.042	218.042		87.15	180.835	180.835	180.835	180.835
87.2	218.044	218.044	218.044	218.044		87.2	180.837	180.837	180.837	180.837
87.25	218.045	218.045	218.045	218.045		87.25	180.838	180.838	180.838	180.838
87.3	218.046	218.046	218.046	218.046		87.3	180.839	180.839	180.839	180.839
87.35	218.047	218.047	218.047	218.047		87.35	180.84	180.84	180.84	180.84
87.4	218.048	218.048	218.048	218.048		87.4	180.841	180.841	180.841	180.841
87.45	218.049	218.049	218.049	218.049		87.45	180.842	180.842	180.842	180.842
87.5	218.05	218.05	218.05	218.05		87.5	180.843	180.843	180.843	180.843
87.55	218.051	218.051	218.051	218.051		87.55	180.844	180.844	180.844	180.844
87.6	218.053	218.053	218.053	218.053		87.6	180.845	180.845	180.845	180.845
87.65	218.054	218.054	218.054	218.054		87.65	180.847	180.847	180.847	180.847
87.7	218.055	218.055	218.055	218.055		87.7	180.848	180.848	180.848	180.848
87.75	218.056	218.056	218.056	218.056		87.75	180.849	180.849	180.849	180.849
87.8	218.057	218.057	218.057	218.057		87.8	180.85	180.85	180.85	180.85
87.85	218.058	218.058	218.058	218.058		87.85	180.851	180.851	180.851	180.851
87.9	218.059	218.059	218.059	218.059		87.9	180.852	180.852	180.852	180.852
87.95	218.06	218.06	218.06	218.06		87.95	180.853	180.853	180.853	180.853
88	218.062	218.062	218.062	218.062		88	180.855	180.855	180.855	180.855
88.05	218.063	218.063	218.063	218.063		88.05	180.856	180.856	180.856	180.856
88.1	218.064	218.064	218.064	218.064		88.1	180.857	180.857	180.857	180.857
88.15	218.065	218.065	218.065	218.065		88.15	180.858	180.858	180.858	180.858
88.2	218.066	218.066	218.066	218.066		88.2	180.859	180.859	180.859	180.859
88.25	218.067	218.067	218.067	218.067		88.25	180.86	180.86	180.86	180.86
88.3	218.068	218.068	218.068	218.068		88.3	180.861	180.861	180.861	180.861
88.35	218.069	218.069	218.069	218.069		88.35	180.862	180.862	180.862	180.862
88.4	218.071	218.071	218.071	218.071		88.4	180.863	180.863	180.863	180.863
88.45	218.072	218.072	218.072	218.072		88.45	180.865	180.865	180.865	180.865
88.5	218.073	218.073	218.073	218.073		88.5	180.866	180.866	180.866	180.866
88.55	218.074	218.074	218.074	218.074		88.55	180.867	180.867	180.867	180.867
88.6	218.075	218.075	218.075	218.075		88.6	180.868	180.868	180.868	180.868
88.65	218.076	218.076	218.076	218.076		88.65	180.869	180.869	180.869	180.869
88.7	218.077	218.077	218.077	218.077		88.7	180.87	180.87	180.87	180.87
88.75	218.078	218.078	218.078	218.078		88.75	180.871	180.871	180.871	180.871
88.8	218.08	218.08	218.08	218.08		88.8	180.873	180.873	180.873	180.873
88.85	218.081	218.081	218.081	218.081		88.85	180.874	180.874	180.874	180.874
88.9	218.082	218.082	218.082	218.082		88.9	180.875	180.875	180.875	180.875
88.95	218.083	218.083	218.083	218.083		88.95	180.876	180.876	180.876	180.876
89	218.084	218.084	218.084	218.084		89	180.877	180.877	180.877	180.877
89.05	218.085	218.085	218.085	218.085		89.05	180.878	180.878	180.878	180.878
89.1	218.086	218.086	218.086	218.086		89.1	180.879	180.879	180.879	180.879
89.15	218.087	218.087	218.087	218.087		89.15	180.88	180.88	180.88	180.88
89.2	218.089	218.089	218.089	218.089		89.2	180.881	180.881	180.881	180.881
89.25	218.09	218.09	218.09	218.09		89.25	180.883	180.883	180.883	180.883
89.3	218.091	218.091	218.091	218.091		89.3	180.884	180.884	180.884	180.884
89.35	218.092	218.092	218.092	218.092		89.35	180.885	180.885	180.885	180.885
89.4	218.093	218.093	218.093	218.093		89.4	180.886	180.886	180.886	180.886
89.45	218.094	218.094	218.094	218.094		89.45	180.887	180.887	180.887	180.887
89.5	218.095	218.095	218.095	218.095		89.5	180.888	180.888	180.888	180.888
89.55	218.096	218.096	218.096	218.096		89.55	180.889	180.889	180.889	180.889
89.6	218.098	218.098	218.098	218.098		89.6	180.891	180.891	180.891	180.891
89.65	218.099	218.099	218.099	218.099		89.65	180.892	180.892	180.892	180.892
89.7	218.1	218.1	218.1	218.1		89.7	180.893	180.893	180.893	180.893
89.75	218.101	218.101	218.101	218.101		89.75	180.894	180.894	180.894	180.894
89.8	218.102	218.102	218.102	218.102		89.8	180.895	180.895	180.895	180.895
89.85	218.103	218.103	218.103	218.103		89.85	180.896	180.896	180.896	180.896
89.9	218.104	218.104	218.104	218.104		89.9	180.897	180.897	180.897	180.897
89.95	218.105	218.105	218.105	218.105		89.95	180.898	180.898	180.898	180.898
90	218.107	218.107	218.107	218.107		90	180.899	180.899	180.899	180.899
90.05	218.108	218.108	218.108	218.108		90.05	180.901	180.901	180.901	180.901
90.1	218.109	218.109	218.109	218.109		90.1	180.902	180.902	180.902	180.902
90.15	218.11	218.11	218.11	218.11		90.15	180.903	180.903	180.903	180.903
90.2	218.111	218.111	218.111	218.111		90.2	180.904	180.904	180.904	180.904
90.25	218.112	218.112	218.112	218.112		90.25	180.905	180.905	180.905	180.905
90.3	218.113	218.113	218.113	218.113		90.3	180.906	180.906	180.906	180.906
90.35	218.114	218.114	218.114	218.114		90.35	180.907	180.907	180.907	180.907
90.4	218.116	218.116	218.116	218.116		90.4	180.909	180.909	180.909	180.909
90.45	218.117	218.117	218.117	218.117		90.45	180.91	180.91	180.91	180.91
90.5	218.118	218.118	218.118	218.118		90.5	180.911	180.911	180.911	180.911
90.55	218.119	218.119	218.119	218.119		90.55	180.912	180.912	180.912	180.912
90.6	218.12	218.12	218.12	218.12		90.6	180.913	180.913	180.913	180.913
90.65	218.121	218.121	218.121	218.121		90.65	180.914	180.914	180.914	180.914
90.7	218.122	218.122	218.122	218.122		90.7	180.915	180.915	180.915	180.915
90.75	218.123	218.123	218.123	218.123		90.75	180.916	180.916	180.916	180.916
90.8	218.125	218.125	218.125	218.125		90.8	180.917	180.917	180.917	180.917
90.85	218.126	218.126	218.126	218.126		90.85	180.919	180.919	180.919	180.919
90.9	218.127	218.127	218.127	218.127		90.9	180.92	180.92	180.92	180.92
90.95	218.128	218.128	218.128	218.128		90.95	180.921	180.921	180.921	180.921
91	218.129	218.129	218.129	218.129		91	180.922	180.922	180.922	180.922
91.05	218.13	218.13	218.13	218.13		91.05	180.923	180.923	180.923	180.923
91.1	218.131	218.131	218.131	218.131		91.1	180.924	180.924	180.924	180.924
91.15	218.132	218.132	218.132	218.132		91.15	180.925	180.925	180.925	180.925
91.2	218.134	218.134	218.134	218.134		91.2	180.927	180.927	180.927	180.927
91.25	218.135	218.135	218.135	218.135		91.25	180.928	180.928	180.928	180.928
91.3	218.136	218.136	218.136	218.136		91.3	180.929	180.929	180.929	180.929
91.35	218.137	218.137	218.137	218.137		91.35	180.93	180.93	180.93	180.93
91.4	218.138	218.138	218.138	218.138		91.4	180.931	180.931	180.931	180.931
91.45	218.139	218.139	218.139	218.139		91.45	180.932	180.932	180.932	180.932
91.5	218.14	218.14	218.14	218.14		91.5	180.933	180.933	180.933	180.933
91.55	218.141	218.141	218.141	218.141		91.55	180.934	180.934	180.934	180.934
91.6	218.143	218.143	218.143	218.143		91.6	180.935	180.935	180.935	180.935
91.65	218.144	218.144	218.144	218.144		91.65	180.937	180.937	180.937	180.937
91.7	218.145	218.145	218.145	218.145		91.7	180.938	180.938	180.938	180.938
91.75	218.146	218.146	218.146	218.146		91.75	180.939	180.939	180.939	180.939
91.8	218.147	218.147	218.147	218.147		91.8	180.94	180.94	180.94	180.94
91.85	218.148	218.148	218.148	218.148		91.85	180.941	180.941	180.941	180.941
91.9	218.149	218.149	218.149	218.149		91.9	180.942	180.942	180.942	180.942
91.95	218.15	218.15	218.15	218.15		91.95	180.943	180.943	180.943	180.943
92	218.152	218.152	218.152	218.152		92	180.945	180.945	180.945	180.945
92.05	218.153	218.153	218.153	218.153		92.05	180.946	180.946	180.946	180.946
92.1	218.154	218.154	218.154	218.154		92.1	180.947	180.947	180.947	180.947
92.15	218.155	218.155	218.155	218.155		92.15	180.948	180.948	180.948	180.948
92.2	218.156	218.156	218.156	218.156		92.2	180.949	180.949	180.949	180.949
92.25	218.157	218.157	218.157	218.157		92.25	180.95	180.95	180.95	180.95
92.3	218.158	218.158	218.158	218.158		92.3	180.951	180.951	180.951	180.951
92.35	218.159	218.159	218.159	218.159		92.35	180.952	180.952	180.952	180.952
92.4	218.161	218.161	218.161	218.161		92.4	180.953	180.953	180.953	180.953
92.45	218.162	218.162	218.162	218.162		92.45	180.955	180.955	180.955	180.955
92.5	218.163	218.163	218.163	218.163		92.5	180.956	180.956	180.956	180.956
92.55	218.164	218.164	218.164	218.164		92.55	180.957	180.957	180.957	180.957
92.6	218.165	218.165	218.165	218.165		92.6	180.958	180.958	180.958	180.958
92.65	218.166	218.166	218.166	218.166		92.65	180.959	180.959	180.959	180.959
92.7	218.167	218.167	218.167	218.167		92.7	180.96	180.96	180.96	180.96
92.75	218.168	218.168	218.168	218.168		92.75	180.961	180.961	180.961	180.961
92.8	218.17	218.17	218.17	218.17		92.8	180.963	180.963	180.963	180.963
92.85	218.171	218.171	218.171	218.171		92.85	180.964	180.964	180.964	180.964
92.9	218.172	218.172	218.172	218.172		92.9	180.965	180.965	180.965	180.965
92.95	218.173	218.173	218.173	218.173		92.95	180.966	180.966	180.966	180.966
93	218.174	218.174	218.174	218.174		93	180.967	180.967	180.967	180.967
93.05	218.175	218.175	218.175	218.175		93.05	180.968	180.968	180.968	180.968
93.1	218.176	218.176	218.176	218.176		93.1	180.969	180.969	180.969	180.969
93.15	218.177	218.177	218.177	218.177		93.15	180.97	180.97	180.97	180.97
93.2	218.179	218.179	218.179	218.179		93.2	180.971	180.971	180.971	180.971
93.25	218.18	218.18	218.18	218.18		93.25	180.973	180.973	180.973	180.973
93.3	218.181	218.181	218.181	218.181		93.3	180.974	180.974	180.974	180.974
93.35	218.182	218.182	218.182	218.182		93.35	180.975	180.975	180.975	180.975
93.4	218.183	218.183	218.183	218.183		93.4	180.976	180.976	180.976	180.976
93.45	218.184	218.184	218.184	218.184		93.45	180.977	180.977	180.977	180.977
93.5	218.185	218.185	218.185	218.185		93.5	180.978	180.978	180.978	180.978
93.55	218.186	218.186	218.186	218.186		93.55	180.979	180.979	180.979	180.979
93.6	218.188	218.188	218.188	218.188		93.6	180.981	180.981	180.981	180.981
93.65	218.189	218.189	218.189	218.189		93.65	180.982	180.982	180.982	180.982
93.7	218.19	218.19	218.19	218.19		93.7	180.983	180.983	180.983	180.983
93.75	218.191	218.191	218.191	218.191		93.75	180.984	180.984	180.984	180.984
93.8	218.192	218.192	218.192	218.192		93.8	180.985	180.985	180.985	180.985
93.85	218.193	218.193	218.193	218.193		93.85	180.986	180.986	180.986	180.986
93.9	218.194	218.194	218.194	218.194		93.9	180.987	180.987	180.987	180.987
93.95	218.195	218.195	218.195	218.195		93.95	180.988	180.988	180.988	180.988
94	218.197	218.197	218.197	218.197		94	180.989	180.989	180.989	180.989
94.05	218.198	218.198	218.198	218.198		94.05	180.991	180.991	180.991	180.991
94.1	218.199	218.199	218.199	218.199		94.1	180.992	180.992	180.992	180.992
94.15	218.2	218.2	218.2	218.2		94.15	180.993	180.993	180.993	180.993
94.2	218.201	218.201	218.201	218.201		94.2	180.994	180.994	180.994	180.994
94.25	218.202	218.202	218.202	218.202		94.25	180.995	180.995	180.995	180.995
94.3	218.203	218.203	218.203	218.203		94.3	180.996	180.996	180.996	180.996
94.35	218.204	218.204	218.204	218.204		94.35	180.997	180.997	180.997	180.997
94.4	218.206	218.206	218.206	218.206		94.4	180.999	180.999	180.999	180.999
94.45	218.207	218.207	218.207	218.207		94.45	181	181	181	181
94.5	218.208	218.208	218.208	218.208		94.5	181.001	181.001	181.001	181.001
94.55	218.209	218.209	218.209	218.209		94.55	181.002	181.002	181.002	181.002
94.6	218.21	218.21	218.21	218.21		94.6	181.003	181.003	181.003	181.003
94.65	218.211	218.211	218.211	218.211		94.65	181.004	181.004	181.004	181.004
94.7	218.212	218.212	218.212	218.212		94.7	181.005	181.005	181.005	181.005
94.75	218.213	218.213	218.213	218.213		94.75	181.006	181.006	181.006	181.006
94.8	218.215	218.215	218.215	218.215		94.8	181.007	181.007	181.007	181.007
94.85	218.216	218.216	218.216	218.216		94.85	181.009	181.009	181.009	181.009
94.9	218.217	218.217	218.217	218.217		94.9	181.01	181.01	181.01	181.01
94.95	218.218	218.218	218.218	218.218		94.95	181.011	181.011	181.011	181.011
95	218.219	218.219	218.219	218.219		95	181.012	181.012	181.012	181.012
95.05	218.22	218.22	218.22	218.22		95.05	181.013	181.013	181.013	181.013
95.1	218.221	218.221	218.221	218.221		95.1	181.014	181.014	181.014	181.014
95.15	218.222	218.222	218.222	218.222		95.15	181.015	181.015	181.015	181.015
95.2	218.224	218.224	218.224	218.224		95.2	181.017	181.017	181.017	181.017
95.25	218.225	218.225	218.225	218.225		95.25	181.018	181.018	181.018	181.018
95.3	218.226	218.226	218.226	218.226		95.3	181.019	181.019	181.019	181.019
95.35	218.227	218.227	218.227	218.227		95.35	181.02	181.02	181.02	181.02
95.4	218.228	218.228	218.228	218.228		95.4	181.021	181.021	181.021	181.021
95.45	218.229	218.229	218.229	218.229		95.45	181.022	181.022	181.022	181.022
95.5	218.23	218.23	218.23	218.23		95.5	181.023	181.023	181.023	181.023
95.55	218.231	218.231	218.231	218.231		95.55	181.024	181.024	181.024	181.024
95.6	218.233	218.233	218.233	218.233		95.6	181.025	181.025	181.025	181.025
95.65	218.234	218.234	218.234	218.234		95.65	181.027	181.027	181.027	181.027
95.7	218.235	218.235	218.235	218.235		95.7	181.028	181.028	181.028	181.028
95.75	218.236	218.236	218.236	218.236		95.75	181.029	181.029	181.029	181.029
95.8	218.237	218.237	218.237	218.237		95.8	181.03	181.03	181.03	181.03
95.85	218.238	218.238	218.238	218.238		95.85	181.031	181.031	181.031	181.031
95.9	218.239	218.239	218.239	218.239		95.9	181.032	181.032	181.032	181.032
95.95	218.24	218.24	218.24	218.24		95.95	181.033	181.033	181.033	181.033
96	218.242	218.242	218.242	218.242		96	181.035	181.035	181.035	181.035
96.05	218.243	218.243	218.243	218.243		96.05	181.036	181.036	181.036	181.036
96.1	218.244	218.244	218.244	218.244		96.1	181.037	181.037	181.037	181.037
96.15	218.245	218.245	218.245	218.245		96.15	181.038	181.038	181.038	181.038
96.2	218.246	218.246	218.246	218.246		96.2	181.039	181.039	181.039	181.039
96.25	218.247	218.247	218.247	218.247		96.25	181.04	181.04	181.04	181.04
96.3	218.248	218.248	218.248	218.248		96.3	181.041	181.041	181.041	181.041
96.35	218.249	218.249	218.249	218.249		96.35	181.042	181.042	181.042	181.042
96.4	218.251	218.251	218.251	218.251		96.4	181.043	181.043	181.043	181.043
96.45	218.252	218.252	218.252	218.252		96.45	181.045	181.045	181.045	181.045
96.5	218.253	218.253	218.253	218.253		96.5	181.046	181.046	181.046	181.046
96.55	218.254	218.254	218.254	218.254		96.55	181.047	181.047	181.047	181.047
96.6	218.255	218.255	218.255	218.255		96.6	181.048	181.048	181.048	181.048
96.65	218.256	218.256	218.256	218.256		96.65	181.049	181.049	181.049	181.049
96.7	218.257	218.257	218.257	218.257		96.7	181.05	181.05	181.05	181.05
96.75	218.258	218.258	218.258	218.258		96.75	181.051	181.051	181.051	181.051
96.8	218.26	218.26	218.26	218.26		96.8	181.053	181.053	181.053	181.053
96.85	218.261	218.261	218.261	218.261		96.85	181.054	181.054	181.054	181.054
96.9	218.262	218.262	218.262	218.262		96.9	181.055	181.055	181.055	181.055
96.95	218.263	218.263	218.263	218.263		96.95	181.056	181.056	181.056	181.056
97	218.264	218.264	218.264	218.264		97	181.057	181.057	181.057	181.057
97.05	218.265	218.265	218.265	218.265		97.05	181.058	181.058	181.058	181.058
97.1	218.266	218.266	218.266	218.266		97.1	181.059	181.059	181.059	181.059
97.15	218.267	218.267	218.267	218.267		97.15	181.06	181.06	181.06	181.06
97.2	218.269	218.269	218.269	218.269		97.2	181.061	181.061	181.061	181.061
97.25	218.27	218.27	218.27	218.27		97.25	181.063	181.063	181.063	181.063
97.3	218.271	218.271	218.271	218.271		97.3	181.064	181.064	181.064	181.064
97.35	218.272	218.272	218.272	218.272		97.35	181.065	181.065	181.065	181.065
97.4	218.273	218.273	218.273	218.273		97.4	181.066	181.066	181.066	181.066
97.45	218.274	218.274	218.274	218.274		97.45	181.067	181.067	181.067	181.067
97.5	218.275	218.275	218.275	218.275		97.5	181.068	181.068	181.068	181.068
97.55	218.276	218.276	218.276	218.276		97.55	181.069	181.069	181.069	181.069
97.6	218.278	218.278	218.278	218.278		97.6	181.071	181.071	181.071	181.071
97.65	218.279	218.279	218.279	218.279		97.65	181.072	181.072	181.072	181.072
97.7	218.28	218.28	218.28	218.28		97.7	181.073	181.073	181.073	181.073
97.75	218.281	218.281	218.281	218.281		97.75	181.074	181.074	181.074	181.074
97.8	218.282	218.282	218.282	218.282		97.8	181.075	181.075	181.075	181.075
97.85	218.283	218.283	218.283	218.283		97.85	181.076	181.076	181.076	181.076
97.9	218.284	218.284	218.284	218.284		97.9	181.077	181.077	181.077	181.077
97.95	218.285	218.285	218.285	218.285		97.95	181.078	181.078	181.078	181.078
98	218.287	218.287	218.287	218.287		98	181.079	181.079	181.079	181.079
98.05	218.288	218.288	218.288	218.288		98.05	181.081	181.081	181.081	181.081
98.1	218.289	218.289	218.289	218.289		98.1	181.082	181.082	181.082	181.082
98.15	218.29	218.29	218.29	218.29		98.15	181.083	181.083	181.083	181.083
98.2	218.291	218.291	218.291	218.291		98.2	181.084	181.084	181.084	181.084
98.25	218.292	218.292	218.292	218.292		98.25	181.085	181.085	181.085	181.085
98.3	218.293	218.293	218.293	218.293		98.3	181.086	181.086	181.086	181.086
98.35	218.294	218.294	218.294	218.294		98.35	181.087	181.087	181.087	181.087
98.4	218.296	218.296	218.296	218.296		98.4	181.089	181.089	181.089	181.089
98.45	218.297	218.297	218.297	218.297		98.45	181.09	181.09	181.09	181.09
98.5	218.298	218.298	218.298	218.298		98.5	181.091	181.091	181.091	181.091
98.55	218.299	218.299	218.299	218.299		98.55	181.092	181.092	181.092	181.092
98.6	218.3	218.3	218.3	218.3		98.6	181.093	181.093	181.093	181.093
98.65	218.301	218.301	218.301	218.301		98.65	181.094	181.094	181.094	181.094
98.7	218.302	218.302	218.302	218.302		98.7	181.095	181.095	181.095	181.095
98.75	218.303	218.303	218.303	218.303		98.75	181.096	181.096	181.096	181.096
98.8	218.305	218.305	218.305	218.305		98.8	181.097	181.097	181.097	181.097
98.85	218.306	218.306	218.306	218.306		98.85	181.099	181.099	181.099	181.099
98.9	218.307	218.307	218.307	218.307		98.9	181.1	181.1	181.1	181.1
98.95	218.308	218.308	218.308	218.308		98.95	181.101	181.101	181.101	181.101
99	218.309	218.309	218.309	218.309		99	181.102	181.102	181.102	181.102
99.05	218.31	218.31	218.31	218.31		99.05	181.103	181.103	181.103	181.103
99.1	218.311	218.311	218.311	218.311		99.1	181.104	181.104	181.104	181.104
99.15	218.312	218.312	218.312	218.312		99.15	181.105	181.105	181.105	181.105
99.2	218.314	218.314	218.314	218.314		99.2	181.107	181.107	181.107	181.107
99.25	218.315	218.315	218.315	218.315		99.25	181.108	181.108	181.108	181.108
99.3	218.316	218.316	218.316	218.316		99.3	181.109	181.109	181.109	181.109
99.35	218.317	218.317	218.317	218.317		99.35	181.11	181.11	181.11	181.11
99.4	218.318	218.318	218.318	218.318		99.4	181.111	181.111	181.111	181.111
99.45	218.319	218.319	218.319	218.319		99.45	181.112	181.112	181.112	181.112
99.5	218.32	218.32	218.32	218.32		99.5	181.113	181.113	181.113	181.113
99.55	218.321	218.321	218.321	218.321		99.55	181.114	181.114	181.114	181.114
99.6	218.323	218.323	218.323	218.323		99.6	181.115	181.115	181.115	181.115
99.65	218.324	218.324	218.324	218.324		99.65	181.117	181.117	181.117	181.117
99.7	218.325	218.325	218.325	218.325		99.7	181.118	181.118	181.118	181.118
[truncated: 806 more rows]

## Sheet: Figure S9d data
Extended Data Figure 9d
Calculated temperatures at different depths for typical solar longitudes (Ls)
Depth (m)	Temperature (K)					Depth (m)	Temperature (K)
	Ls = 50	Ls = 95	Hottest	Coldest			Hottest	Coldest
Zhurong						Phoenix
1	218.975	223.618	225.297	204.92		1	213.542	154.101
1.05	218.864	223.477	225.179	205.089		1.05	213.044	154.312
1.1	218.754	223.339	225.061	205.257		1.1	212.547	154.523
1.15	218.646	223.202	224.943	205.424		1.15	212.052	154.733
1.2	218.539	223.066	224.826	205.59		1.2	211.559	154.943
1.25	218.434	222.932	224.71	205.755		1.25	211.068	155.153
1.3	218.331	222.8	224.594	205.919		1.3	210.578	155.362
1.35	218.229	222.67	224.478	206.082		1.35	210.091	155.571
1.4	218.129	222.541	224.363	206.244		1.4	209.606	155.779
1.45	218.03	222.413	224.248	206.405		1.45	209.123	155.987
1.5	217.932	222.287	224.134	206.566		1.5	208.643	156.194
1.55	217.837	222.163	224.02	206.725		1.55	208.165	156.401
1.6	217.742	222.04	223.907	206.883		1.6	207.69	156.607
1.65	217.649	221.919	223.794	207.039		1.65	207.217	156.813
1.7	217.558	221.799	223.682	207.195		1.7	206.747	157.018
1.75	217.468	221.681	223.571	207.35		1.75	206.28	157.222
1.8	217.38	221.564	223.46	207.503		1.8	205.816	157.426
1.85	217.293	221.449	223.35	207.655		1.85	205.355	157.629
1.9	217.208	221.335	223.241	207.806		1.9	204.897	157.832
1.95	217.124	221.223	223.132	207.956		1.95	204.443	158.034
2	217.041	221.112	223.024	208.105		2	203.991	158.235
2.05	216.96	221.002	222.917	208.252		2.05	203.543	158.435
2.1	216.88	220.894	222.81	208.398		2.1	203.098	158.635
2.15	216.802	220.787	222.704	208.543		2.15	202.656	158.834
2.2	216.725	220.682	222.599	208.687		2.2	202.218	159.033
2.25	216.65	220.578	222.495	208.829		2.25	201.783	159.23
2.3	216.576	220.476	222.391	208.97		2.3	201.352	159.427
2.35	216.503	220.374	222.288	209.11		2.35	200.924	159.623
2.4	216.432	220.274	222.186	209.248		2.4	200.5	159.819
2.45	216.362	220.176	222.085	209.385		2.45	200.08	160.013
2.5	216.293	220.079	221.985	209.521		2.5	199.663	160.207
2.55	216.226	219.983	221.885	209.656		2.55	199.25	160.4
2.6	216.16	219.888	221.786	209.789		2.6	198.841	160.593
2.65	216.095	219.795	221.688	209.921		2.65	198.436	160.784
2.7	216.031	219.703	221.591	210.051		2.7	198.034	160.975
2.75	215.969	219.612	221.495	210.18		2.75	197.636	161.165
2.8	215.908	219.523	221.399	210.308		2.8	197.243	161.354
2.85	215.849	219.434	221.305	210.435		2.85	196.853	161.542
2.9	215.791	219.347	221.211	210.56		2.9	196.467	161.729
2.95	215.734	219.262	221.118	210.684		2.95	196.085	161.916
3	215.678	219.177	221.026	210.806		3	195.707	162.102
3.05	215.623	219.094	220.935	210.927		3.05	195.333	162.287
3.1	215.57	219.012	220.845	211.047		3.1	194.962	162.471
3.15	215.518	218.931	220.756	211.165		3.15	194.596	162.654
3.2	215.467	218.851	220.668	211.282		3.2	194.234	162.836
3.25	215.417	218.772	220.58	211.398		3.25	193.876	163.018
3.3	215.368	218.695	220.494	211.512		3.3	193.523	163.199
3.35	215.321	218.619	220.408	211.625		3.35	193.173	163.378
3.4	215.275	218.544	220.323	211.737		3.4	192.827	163.557
3.45	215.23	218.47	220.24	211.847		3.45	192.485	163.735
3.5	215.186	218.397	220.157	211.956		3.5	192.148	163.912
3.55	215.143	218.325	220.075	212.063		3.55	191.814	164.089
3.6	215.101	218.255	219.994	212.169		3.6	191.485	164.264
3.65	215.06	218.185	219.914	212.274		3.65	191.159	164.438
3.7	215.021	218.117	219.835	212.377		3.7	190.838	164.612
3.75	214.982	218.049	219.756	212.479		3.75	190.521	164.785
3.8	214.945	217.983	219.679	212.58		3.8	190.208	164.956
3.85	214.909	217.918	219.603	212.68		3.85	189.899	165.127
3.9	214.874	217.854	219.527	212.778		3.9	189.594	165.297
3.95	214.839	217.791	219.453	212.874		3.95	189.293	165.466
4	214.806	217.728	219.379	212.97		4	188.996	165.634
4.05	214.774	217.667	219.306	213.064		4.05	188.703	165.801
4.1	214.743	217.607	219.234	213.157		4.1	188.415	165.967
4.15	214.712	217.548	219.163	213.248		4.15	188.13	166.132
4.2	214.683	217.49	219.093	213.338		4.2	187.849	166.296
4.25	214.655	217.433	219.024	213.427		4.25	187.573	166.459
4.3	214.628	217.377	218.956	213.514		4.3	187.3	166.621
4.35	214.601	217.322	218.889	213.601		4.35	187.031	166.783
4.4	214.576	217.268	218.822	213.686		4.4	186.767	166.943
4.45	214.551	217.215	218.757	213.769		4.45	186.506	167.102
4.5	214.528	217.163	218.692	213.852		4.5	186.249	167.261
4.55	214.505	217.112	218.628	213.933		4.55	185.997	167.418
4.6	214.483	217.061	218.566	214.013		4.6	185.748	167.574
4.65	214.462	217.012	218.504	214.091		4.65	185.503	167.729
4.7	214.442	216.963	218.442	214.169		4.7	185.262	167.884
4.75	214.423	216.916	218.382	214.245		4.75	185.024	168.037
4.8	214.405	216.869	218.323	214.32		4.8	184.791	168.189
4.85	214.387	216.823	218.264	214.393		4.85	184.561	168.341
4.9	214.371	216.778	218.207	214.466		4.9	184.336	168.491
4.95	214.355	216.734	218.15	214.537		4.95	184.114	168.64
5	214.34	216.691	218.094	214.607		5	183.895	168.788
5.05	214.325	216.649	218.039	214.676		5.05	183.681	168.935
5.1	214.312	216.607	217.984	214.743		5.1	183.47	169.082
5.15	214.299	216.566	217.931	214.81		5.15	183.263	169.227
5.2	214.287	216.527	217.878	214.875		5.2	183.06	169.371
5.25	214.276	216.488	217.826	214.939		5.25	182.86	169.514
5.3	214.265	216.449	217.775	215.002		5.3	182.664	169.656
5.35	214.256	216.412	217.725	215.064		5.35	182.471	169.797
5.4	214.246	216.375	217.676	215.125		5.4	182.282	169.936
5.45	214.238	216.339	217.627	215.185		5.45	182.097	170.075
5.5	214.23	216.304	217.579	215.243		5.5	181.915	170.213
5.55	214.223	216.27	217.532	215.301		5.55	181.736	170.349
5.6	214.217	216.236	217.486	215.357		5.6	181.561	170.485
5.65	214.211	216.204	217.44	215.412		5.65	181.389	170.62
5.7	214.206	216.172	217.396	215.466		5.7	181.221	170.753
5.75	214.202	216.14	217.352	215.519		5.75	181.056	170.885
5.8	214.198	216.11	217.309	215.571		5.8	180.895	171.017
5.85	214.195	216.08	217.266	215.622		5.85	180.737	171.147
5.9	214.192	216.05	217.224	215.672		5.9	180.582	171.276
5.95	214.19	216.022	217.183	215.721		5.95	180.43	171.404
6	214.189	215.994	217.143	215.769		6	180.281	171.531
6.05	214.188	215.967	217.103	215.816		6.05	180.136	171.657
6.1	214.188	215.941	217.064	215.862		6.1	179.994	171.782
6.15	214.188	215.915	217.026	215.907		6.15	179.855	171.906
6.2	214.189	215.89	216.989	215.951		6.2	179.719	172.028
6.25	214.19	215.865	216.952	215.994		6.25	179.586	172.15
6.3	214.192	215.842	216.916	216.036		6.3	179.456	172.27
6.35	214.194	215.818	216.881	216.077		6.35	179.329	172.39
6.4	214.197	215.796	216.846	216.118		6.4	179.206	172.508
6.45	214.2	215.774	216.812	216.157		6.45	179.085	172.625
6.5	214.204	215.753	216.778	216.195		6.5	178.967	172.741
6.55	214.208	215.732	216.746	216.233		6.55	178.851	172.856
6.6	214.213	215.712	216.713	216.269		6.6	178.739	172.97
6.65	214.218	215.692	216.682	216.305		6.65	178.629	173.083
6.7	214.224	215.673	216.651	216.34		6.7	178.523	173.195
6.75	214.23	215.655	216.621	216.374		6.75	178.419	173.306
6.8	214.236	215.637	216.591	216.407		6.8	178.317	173.415
6.85	214.243	215.62	216.562	216.44		6.85	178.218	173.524
6.9	214.25	215.603	216.534	216.471		6.9	178.122	173.631
6.95	214.258	215.587	216.506	216.502		6.95	178.029	173.737
7	214.266	215.571	216.479	216.532		7	177.938	173.843
7.05	214.274	215.556	216.452	216.561		7.05	177.85	173.947
7.1	214.283	215.542	216.426	216.59		7.1	177.764	174.05
7.15	214.292	215.528	216.401	216.617		7.15	177.68	174.152
7.2	214.301	215.514	216.376	216.644		7.2	177.599	174.253
7.25	214.311	215.501	216.351	216.67		7.25	177.521	174.353
7.3	214.321	215.488	216.328	216.696		7.3	177.445	174.452
7.35	214.331	215.476	216.304	216.72		7.35	177.371	174.55
7.4	214.342	215.465	216.282	216.744		7.4	177.299	174.646
7.45	214.353	215.454	216.259	216.767		7.45	177.23	174.742
7.5	214.364	215.443	216.238	216.79		7.5	177.163	174.837
7.55	214.376	215.433	216.217	216.812		7.55	177.098	174.93
7.6	214.388	215.423	216.196	216.833		7.6	177.035	175.023
7.65	214.4	215.414	216.176	216.854		7.65	176.975	175.114
7.7	214.412	215.405	216.156	216.874		7.7	176.916	175.204
7.75	214.425	215.396	216.137	216.893		7.75	176.86	175.294
7.8	214.437	215.388	216.118	216.912		7.8	176.806	175.382
7.85	214.451	215.381	216.1	216.93		7.85	176.753	175.469
7.9	214.464	215.373	216.083	216.947		7.9	176.703	175.555
7.95	214.477	215.367	216.065	216.964		7.95	176.654	175.641
8	214.491	215.36	216.049	216.98		8	176.608	175.725
8.05	214.505	215.354	216.032	216.996		8.05	176.563	175.808
8.1	214.519	215.348	216.017	217.011		8.1	176.52	175.89
8.15	214.533	215.343	216.001	217.025		8.15	176.479	175.971
8.2	214.548	215.338	215.986	217.039		8.2	176.44	176.051
8.25	214.562	215.334	215.972	217.053		8.25	176.403	176.13
8.3	214.577	215.329	215.958	217.066		8.3	176.367	176.208
8.35	214.592	215.326	215.944	217.078		8.35	176.333	176.285
8.4	214.607	215.322	215.931	217.09		8.4	176.301	176.361
8.45	214.622	215.319	215.918	217.102		8.45	176.27	176.437
8.5	214.637	215.316	215.905	217.112		8.5	176.241	176.511
8.55	214.653	215.314	215.893	217.123		8.55	176.213	176.584
8.6	214.668	215.311	215.882	217.133		8.6	176.187	176.656
8.65	214.684	215.309	215.87	217.142		8.65	176.163	176.727
8.7	214.7	215.308	215.86	217.151		8.7	176.14	176.797
8.75	214.716	215.307	215.849	217.16		8.75	176.118	176.867
8.8	214.732	215.306	215.839	217.168		8.8	176.098	176.935
8.85	214.748	215.305	215.829	217.176		8.85	176.079	177.002
8.9	214.764	215.305	215.82	217.183		8.9	176.062	177.069
8.95	214.78	215.304	215.811	217.19		8.95	176.046	177.134
9	214.797	215.305	215.802	217.197		9	176.031	177.199
9.05	214.813	215.305	215.794	217.203		9.05	176.017	177.262
9.1	214.83	215.306	215.785	217.208		9.1	176.005	177.325
9.15	214.846	215.307	215.778	217.214		9.15	175.994	177.387
9.2	214.863	215.308	215.77	217.219		9.2	175.984	177.448
9.25	214.879	215.309	215.763	217.223		9.25	175.976	177.508
9.3	214.896	215.311	215.757	217.227		9.3	175.969	177.567
9.35	214.913	215.313	215.75	217.231		9.35	175.962	177.625
9.4	214.929	215.315	215.744	217.235		9.4	175.957	177.683
9.45	214.946	215.317	215.738	217.238		9.45	175.953	177.739
9.5	214.963	215.32	215.733	217.241		9.5	175.95	177.794
9.55	214.98	215.323	215.727	217.244		9.55	175.948	177.849
9.6	214.996	215.326	215.722	217.246		9.6	175.947	177.903
9.65	215.013	215.329	215.718	217.248		9.65	175.947	177.956
9.7	215.03	215.332	215.713	217.25		9.7	175.948	178.008
9.75	215.047	215.336	215.709	217.251		9.75	175.949	178.059
9.8	215.064	215.34	215.705	217.252		9.8	175.952	178.11
9.85	215.08	215.344	215.702	217.253		9.85	175.956	178.16
9.9	215.097	215.348	215.699	217.254		9.9	175.96	178.208
9.95	215.114	215.352	215.695	217.254		9.95	175.966	178.256
10	215.131	215.356	215.693	217.254		10	175.972	178.303
10.05	215.147	215.361	215.69	217.254		10.05	175.979	178.35
10.1	215.164	215.366	215.688	217.253		10.1	175.987	178.395
10.15	215.181	215.371	215.686	217.253		10.15	175.995	178.44
10.2	215.197	215.376	215.684	217.252		10.2	176.004	178.484
10.25	215.214	215.381	215.682	217.251		10.25	176.014	178.527
10.3	215.23	215.387	215.681	217.249		10.3	176.025	178.57
10.35	215.247	215.392	215.679	217.248		10.35	176.036	178.612
10.4	215.263	215.398	215.678	217.246		10.4	176.048	178.653
10.45	215.28	215.404	215.678	217.244		10.45	176.061	178.693
10.5	215.296	215.41	215.677	217.242		10.5	176.074	178.732
10.55	215.312	215.416	215.677	217.24		10.55	176.088	178.771
10.6	215.328	215.422	215.676	217.237		10.6	176.102	178.809
10.65	215.344	215.429	215.676	217.235		10.65	176.117	178.846
10.7	215.36	215.435	215.677	217.232		10.7	176.132	178.883
10.75	215.376	215.442	215.677	217.229		10.75	176.148	178.919
10.8	215.392	215.448	215.678	217.226		10.8	176.165	178.954
10.85	215.408	215.455	215.678	217.222		10.85	176.182	178.988
10.9	215.424	215.462	215.679	217.219		10.9	176.199	179.022
10.95	215.44	215.469	215.68	217.215		10.95	176.217	179.055
11	215.455	215.476	215.681	217.212		11	176.235	179.087
11.05	215.471	215.483	215.683	217.208		11.05	176.254	179.119
11.1	215.486	215.49	215.684	217.204		11.1	176.273	179.15
11.15	215.501	215.498	215.686	217.2		11.15	176.293	179.181
11.2	215.517	215.505	215.688	217.195		11.2	176.313	179.21
11.25	215.532	215.513	215.69	217.191		11.25	176.333	179.239
11.3	215.547	215.52	215.692	217.187		11.3	176.354	179.268
11.35	215.562	215.528	215.695	217.182		11.35	176.375	179.296
11.4	215.577	215.535	215.697	217.177		11.4	176.396	179.323
11.45	215.591	215.543	215.7	217.173		11.45	176.418	179.35
11.5	215.606	215.551	215.702	217.168		11.5	176.44	179.376
11.55	215.621	215.559	215.705	217.163		11.55	176.462	179.401
11.6	215.635	215.567	215.708	217.158		11.6	176.484	179.426
11.65	215.649	215.575	215.711	217.153		11.65	176.507	179.45
11.7	215.664	215.583	215.714	217.147		11.7	176.53	179.474
11.75	215.678	215.591	215.718	217.142		11.75	176.553	179.497
11.8	215.692	215.599	215.721	217.137		11.8	176.576	179.52
11.85	215.706	215.607	215.725	217.131		11.85	176.6	179.542
11.9	215.72	215.615	215.728	217.126		11.9	176.624	179.563
11.95	215.733	215.623	215.732	217.12		11.95	176.647	179.584
12	215.747	215.631	215.736	217.115		12	176.672	179.604
12.05	215.76	215.64	215.74	217.109		12.05	176.696	179.624
12.1	215.774	215.648	215.744	217.103		12.1	176.72	179.644
12.15	215.787	215.656	215.748	217.098		12.15	176.745	179.662
12.2	215.8	215.665	215.752	217.092		12.2	176.769	179.681
12.25	215.813	215.673	215.756	217.086		12.25	176.794	179.698
12.3	215.826	215.681	215.761	217.08		12.3	176.819	179.716
12.35	215.839	215.69	215.765	217.074		12.35	176.844	179.733
12.4	215.851	215.698	215.77	217.068		12.4	176.869	179.749
12.45	215.864	215.707	215.774	217.062		12.45	176.894	179.765
12.5	215.876	215.715	215.779	217.056		12.5	176.919	179.78
12.55	215.888	215.724	215.784	217.05		12.55	176.944	179.795
12.6	215.9	215.732	215.789	217.044		12.6	176.97	179.809
12.65	215.912	215.74	215.794	217.038		12.65	176.995	179.823
12.7	215.924	215.749	215.799	217.032		12.7	177.02	179.837
12.75	215.936	215.757	215.804	217.026		12.75	177.046	179.85
12.8	215.948	215.766	215.809	217.02		12.8	177.071	179.863
12.85	215.959	215.774	215.814	217.014		12.85	177.096	179.875
12.9	215.971	215.783	215.819	217.008		12.9	177.122	179.887
12.95	215.982	215.791	215.824	217.001		12.95	177.147	179.898
13	215.993	215.799	215.83	216.995		13	177.173	179.909
13.05	216.004	215.808	215.835	216.989		13.05	177.198	179.92
13.1	216.015	215.816	215.84	216.983		13.1	177.223	179.93
13.15	216.026	215.825	215.846	216.977		13.15	177.249	179.94
13.2	216.037	215.833	215.851	216.971		13.2	177.274	179.95
13.25	216.047	215.841	215.857	216.965		13.25	177.299	179.959
13.3	216.058	215.85	215.862	216.959		13.3	177.324	179.967
13.35	216.068	215.858	215.868	216.953		13.35	177.349	179.976
13.4	216.078	215.866	215.873	216.947		13.4	177.374	179.984
13.45	216.088	215.874	215.879	216.94		13.45	177.399	179.991
13.5	216.098	215.883	215.885	216.934		13.5	177.424	179.999
13.55	216.108	215.891	215.89	216.928		13.55	177.449	180.006
13.6	216.118	215.899	215.896	216.922		13.6	177.474	180.012
13.65	216.127	215.907	215.902	216.916		13.65	177.498	180.019
13.7	216.137	215.915	215.908	216.91		13.7	177.523	180.025
13.75	216.146	215.923	215.913	216.905		13.75	177.547	180.03
13.8	216.155	215.931	215.919	216.899		13.8	177.572	180.036
13.85	216.164	215.94	215.925	216.893		13.85	177.596	180.041
13.9	216.173	215.947	215.931	216.887		13.9	177.62	180.046
13.95	216.182	215.955	215.937	216.881		13.95	177.644	180.05
14	216.191	215.963	215.943	216.875		14	177.668	180.054
14.05	216.199	215.971	215.949	216.869		14.05	177.692	180.058
14.1	216.208	215.979	215.955	216.864		14.1	177.715	180.062
14.15	216.216	215.987	215.96	216.858		14.15	177.739	180.065
14.2	216.225	215.995	215.966	216.852		14.2	177.762	180.068
14.25	216.233	216.002	215.972	216.847		14.25	177.786	180.071
14.3	216.241	216.01	215.978	216.841		14.3	177.809	180.073
14.35	216.249	216.018	215.984	216.836		14.35	177.832	180.076
14.4	216.256	216.025	215.99	216.83		14.4	177.855	180.078
14.45	216.264	216.033	215.996	216.825		14.45	177.877	180.08
14.5	216.272	216.04	216.002	216.819		14.5	177.9	180.081
14.55	216.279	216.048	216.008	216.814		14.55	177.922	180.082
14.6	216.287	216.055	216.014	216.809		14.6	177.944	180.084
14.65	216.294	216.063	216.02	216.803		14.65	177.966	180.084
14.7	216.301	216.07	216.026	216.798		14.7	177.988	180.085
14.75	216.308	216.077	216.032	216.793		14.75	178.01	180.086
14.8	216.315	216.084	216.037	216.788		14.8	178.032	180.086
14.85	216.322	216.092	216.043	216.782		14.85	178.053	180.086
14.9	216.329	216.099	216.049	216.777		14.9	178.074	180.086
14.95	216.335	216.106	216.055	216.772		14.95	178.095	180.085
15	216.342	216.113	216.061	216.767		15	178.116	180.085
15.05	216.348	216.12	216.067	216.762		15.05	178.137	180.084
15.1	216.354	216.127	216.073	216.758		15.1	178.158	180.083
15.15	216.361	216.134	216.078	216.753		15.15	178.178	180.082
15.2	216.367	216.14	216.084	216.748		15.2	178.198	180.081
15.25	216.373	216.147	216.09	216.743		15.25	178.218	180.079
15.3	216.379	216.154	216.096	216.739		15.3	178.238	180.078
15.35	216.385	216.16	216.102	216.734		15.35	178.258	180.076
15.4	216.39	216.167	216.107	216.729		15.4	178.277	180.074
15.45	216.396	216.174	216.113	216.725		15.45	178.297	180.072
15.5	216.401	216.18	216.119	216.72		15.5	178.316	180.07
15.55	216.407	216.187	216.124	216.716		15.55	178.335	180.068
15.6	216.412	216.193	216.13	216.712		15.6	178.354	180.065
15.65	216.417	216.199	216.136	216.707		15.65	178.372	180.063
15.7	216.423	216.206	216.141	216.703		15.7	178.391	180.06
15.75	216.428	216.212	216.147	216.699		15.75	178.409	180.057
15.8	216.433	216.218	216.152	216.695		15.8	178.427	180.054
15.85	216.438	216.224	216.158	216.691		15.85	178.445	180.051
15.9	216.442	216.23	216.163	216.687		15.9	178.462	180.048
15.95	216.447	216.236	216.169	216.683		15.95	178.48	180.044
16	216.452	216.242	216.174	216.679		16	178.497	180.041
16.05	216.456	216.248	216.18	216.675		16.05	178.514	180.037
16.1	216.461	216.254	216.185	216.671		16.1	178.531	180.034
16.15	216.465	216.26	216.191	216.667		16.15	178.548	180.03
16.2	216.47	216.265	216.196	216.664		16.2	178.565	180.026
16.25	216.474	216.271	216.201	216.66		16.25	178.581	180.022
16.3	216.478	216.277	216.207	216.656		16.3	178.597	180.018
16.35	216.482	216.282	216.212	216.653		16.35	178.613	180.014
16.4	216.486	216.288	216.217	216.649		16.4	178.629	180.01
16.45	216.49	216.293	216.222	216.646		16.45	178.645	180.005
16.5	216.494	216.299	216.227	216.642		16.5	178.66	180.001
16.55	216.497	216.304	216.233	216.639		16.55	178.676	179.997
16.6	216.501	216.309	216.238	216.636		16.6	178.691	179.992
16.65	216.505	216.314	216.243	216.633		16.65	178.706	179.988
16.7	216.508	216.32	216.248	216.629		16.7	178.72	179.983
16.75	216.512	216.325	216.253	216.626		16.75	178.735	179.978
16.8	216.515	216.33	216.258	216.623		16.8	178.749	179.974
16.85	216.519	216.335	216.263	216.62		16.85	178.763	179.969
16.9	216.522	216.34	216.268	216.617		16.9	178.777	179.964
16.95	216.525	216.345	216.272	216.614		16.95	178.791	179.959
17	216.528	216.349	216.277	216.612		17	178.805	179.954
17.05	216.531	216.354	216.282	216.609		17.05	178.818	179.949
17.1	216.534	216.359	216.287	216.606		17.1	178.832	179.944
17.15	216.537	216.364	216.292	216.603		17.15	178.845	179.939
17.2	216.54	216.368	216.296	216.601		17.2	178.858	179.934
17.25	216.543	216.373	216.301	216.598		17.25	178.871	179.929
17.3	216.546	216.377	216.306	216.596		17.3	178.883	179.923
17.35	216.549	216.382	216.31	216.593		17.35	178.896	179.918
17.4	216.551	216.386	216.315	216.591		17.4	178.908	179.913
17.45	216.554	216.391	216.319	216.588		17.45	178.92	179.908
17.5	216.556	216.395	216.324	216.586		17.5	178.932	179.902
17.55	216.559	216.399	216.328	216.584		17.55	178.944	179.897
17.6	216.561	216.404	216.333	216.582		17.6	178.956	179.892
17.65	216.564	216.408	216.337	216.579		17.65	178.967	179.886
17.7	216.566	216.412	216.341	216.577		17.7	178.978	179.881
17.75	216.568	216.416	216.346	216.575		17.75	178.989	179.876
17.8	216.57	216.42	216.35	216.573		17.8	179	179.87
17.85	216.573	216.424	216.354	216.571		17.85	179.011	179.865
17.9	216.575	216.428	216.358	216.569		17.9	179.022	179.859
17.95	216.577	216.432	216.363	216.567		17.95	179.032	179.854
18	216.579	216.436	216.367	216.566		18	179.043	179.848
18.05	216.581	216.439	216.371	216.564		18.05	179.053	179.843
18.1	216.583	216.443	216.375	216.562		18.1	179.063	179.838
18.15	216.585	216.447	216.379	216.56		18.15	179.073	179.832
18.2	216.587	216.45	216.383	216.559		18.2	179.083	179.827
18.25	216.588	216.454	216.387	216.557		18.25	179.092	179.821
18.3	216.59	216.458	216.391	216.556		18.3	179.102	179.816
18.35	216.592	216.461	216.395	216.554		18.35	179.111	179.811
18.4	216.593	216.465	216.398	216.553		18.4	179.12	179.805
18.45	216.595	216.468	216.402	216.551		18.45	179.129	179.8
18.5	216.597	216.471	216.406	216.55		18.5	179.138	179.794
18.55	216.598	216.475	216.41	216.549		18.55	179.147	179.789
18.6	216.6	216.478	216.413	216.547		18.6	179.155	179.784
18.65	216.601	216.481	216.417	216.546		18.65	179.164	179.778
18.7	216.603	216.484	216.421	216.545		18.7	179.172	179.773
18.75	216.604	216.488	216.424	216.544		18.75	179.18	179.768
18.8	216.606	216.491	216.428	216.543		18.8	179.188	179.762
18.85	216.607	216.494	216.431	216.542		18.85	179.196	179.757
18.9	216.608	216.497	216.435	216.541		18.9	179.204	179.752
18.95	216.609	216.5	216.438	216.54		18.95	179.211	179.747
19	216.611	216.503	216.442	216.539		19	179.219	179.742
19.05	216.612	216.506	216.445	216.538		19.05	179.226	179.736
19.1	216.613	216.508	216.448	216.537		19.1	179.233	179.731
19.15	216.614	216.511	216.452	216.536		19.15	179.241	179.726
19.2	216.615	216.514	216.455	216.535		19.2	179.248	179.721
19.25	216.617	216.517	216.458	216.535		19.25	179.254	179.716
19.3	216.618	216.52	216.462	216.534		19.3	179.261	179.711
19.35	216.619	216.522	216.465	216.533		19.35	179.268	179.706
19.4	216.62	216.525	216.468	216.533		19.4	179.274	179.701
19.45	216.621	216.527	216.471	216.532		19.45	179.281	179.696
19.5	216.622	216.53	216.474	216.532		19.5	179.287	179.691
19.55	216.623	216.533	216.477	216.531		19.55	179.293	179.687
19.6	216.624	216.535	216.48	216.531		19.6	179.299	179.682
19.65	216.624	216.537	216.483	216.53		19.65	179.305	179.677
19.7	216.625	216.54	216.486	216.53		19.7	179.311	179.672
19.75	216.626	216.542	216.489	216.529		19.75	179.317	179.668
19.8	216.627	216.545	216.492	216.529		19.8	179.322	179.663
19.85	216.628	216.547	216.495	216.529		19.85	179.328	179.658
19.9	216.629	216.549	216.498	216.528		19.9	179.333	179.654
19.95	216.629	216.552	216.5	216.528		19.95	179.338	179.649
20	216.63	216.554	216.503	216.528		20	179.344	179.645
20.05	216.631	216.556	216.506	216.528		20.05	179.349	179.64
20.1	216.632	216.558	216.509	216.528		20.1	179.354	179.636
20.15	216.632	216.56	216.511	216.528		20.15	179.359	179.631
20.2	216.633	216.562	216.514	216.527		20.2	179.363	179.627
20.25	216.634	216.564	216.517	216.527		20.25	179.368	179.623
20.3	216.634	216.567	216.519	216.527		20.3	179.373	179.619
20.35	216.635	216.569	216.522	216.527		20.35	179.377	179.614
20.4	216.635	216.571	216.524	216.527		20.4	179.382	179.61
20.45	216.636	216.572	216.527	216.528		20.45	179.386	179.606
20.5	216.637	216.574	216.529	216.528		20.5	179.39	179.602
20.55	216.637	216.576	216.532	216.528		20.55	179.394	179.598
20.6	216.638	216.578	216.534	216.528		20.6	179.399	179.594
20.65	216.638	216.58	216.537	216.528		20.65	179.403	179.59
20.7	216.639	216.582	216.539	216.528		20.7	179.406	179.586
20.75	216.639	216.584	216.541	216.529		20.75	179.41	179.583
20.8	216.64	216.585	216.544	216.529		20.8	179.414	179.579
20.85	216.64	216.587	216.546	216.529		20.85	179.418	179.575
20.9	216.641	216.589	216.548	216.529		20.9	179.421	179.571
20.95	216.641	216.591	216.551	216.53		20.95	179.425	179.568
21	216.642	216.592	216.553	216.53		21	179.428	179.564
21.05	216.642	216.594	216.555	216.53		21.05	179.431	179.561
21.1	216.643	216.596	216.557	216.531		21.1	179.435	179.557
21.15	216.643	216.597	216.559	216.531		21.15	179.438	179.554
21.2	216.644	216.599	216.561	216.532		21.2	179.441	179.55
21.25	216.644	216.6	216.564	216.532		21.25	179.444	179.547
21.3	216.645	216.602	216.566	216.533		21.3	179.447	179.544
21.35	216.645	216.604	216.568	216.533		21.35	179.45	179.54
21.4	216.645	216.605	216.57	216.534		21.4	179.453	179.537
21.45	216.646	216.607	216.572	216.534		21.45	179.456	179.534
21.5	216.646	216.608	216.574	216.535		21.5	179.458	179.531
21.55	216.647	216.609	216.576	216.536		21.55	179.461	179.528
21.6	216.647	216.611	216.578	216.536		21.6	179.464	179.525
21.65	216.647	216.612	216.58	216.537		21.65	179.466	179.522
21.7	216.648	216.614	216.581	216.538		21.7	179.469	179.519
21.75	216.648	216.615	216.583	216.538		21.75	179.471	179.516
21.8	216.649	216.616	216.585	216.539		21.8	179.473	179.513
21.85	216.649	216.618	216.587	216.54		21.85	179.476	179.511
21.9	216.649	216.619	216.589	216.54		21.9	179.478	179.508
21.95	216.65	216.62	216.591	216.541		21.95	179.48	179.505
22	216.65	216.622	216.592	216.542		22	179.482	179.503
22.05	216.65	216.623	216.594	216.543		22.05	179.484	179.5
22.1	216.651	216.624	216.596	216.544		22.1	179.486	179.498
22.15	216.651	216.625	216.598	216.544		22.15	179.488	179.495
22.2	216.651	216.627	216.599	216.545		22.2	179.49	179.493
22.25	216.652	216.628	216.601	216.546		22.25	179.492	179.491
22.3	216.652	216.629	216.603	216.547		22.3	179.494	179.488
22.35	216.652	216.63	216.604	216.548		22.35	179.496	179.486
22.4	216.653	216.631	216.606	216.549		22.4	179.498	179.484
22.45	216.653	216.633	216.608	216.55		22.45	179.499	179.482
22.5	216.653	216.634	216.609	216.551		22.5	179.501	179.479
22.55	216.654	216.635	216.611	216.552		22.55	179.502	179.477
22.6	216.654	216.636	216.612	216.553		22.6	179.504	179.475
22.65	216.655	216.637	216.614	216.554		22.65	179.506	179.473
22.7	216.655	216.638	216.615	216.555		22.7	179.507	179.471
22.75	216.655	216.639	216.617	216.556		22.75	179.508	179.47
22.8	216.656	216.64	216.618	216.557		22.8	179.51	179.468
22.85	216.656	216.641	216.62	216.558		22.85	179.511	179.466
22.9	216.656	216.642	216.621	216.559		22.9	179.512	179.464
22.95	216.657	216.643	216.623	216.56		22.95	179.514	179.463
23	216.657	216.644	216.624	216.561		23	179.515	179.461
23.05	216.657	216.645	216.626	216.562		23.05	179.516	179.459
23.1	216.658	216.646	216.627	216.563		23.1	179.517	179.458
23.15	216.658	216.647	216.629	216.564		23.15	179.519	179.456
23.2	216.658	216.648	216.63	216.565		23.2	179.52	179.455
23.25	216.659	216.649	216.631	216.566		23.25	179.521	179.453
23.3	216.659	216.65	216.633	216.567		23.3	179.522	179.452
23.35	216.66	216.651	216.634	216.569		23.35	179.523	179.451
23.4	216.66	216.652	216.635	216.57		23.4	179.524	179.449
23.45	216.66	216.653	216.637	216.571		23.45	179.525	179.448
23.5	216.661	216.654	216.638	216.572		23.5	179.526	179.447
23.55	216.661	216.655	216.639	216.573		23.55	179.526	179.446
23.6	216.661	216.656	216.641	216.575		23.6	179.527	179.444
23.65	216.662	216.657	216.642	216.576		23.65	179.528	179.443
23.7	216.662	216.658	216.643	216.577		23.7	179.529	179.442
23.75	216.663	216.659	216.644	216.578		23.75	179.53	179.441
23.8	216.663	216.66	216.646	216.579		23.8	179.531	179.44
23.85	216.663	216.661	216.647	216.581		23.85	179.531	179.439
23.9	216.664	216.661	216.648	216.582		23.9	179.532	179.438
23.95	216.664	216.662	216.649	216.583		23.95	179.533	179.438
24	216.665	216.663	216.651	216.584		24	179.533	179.437
24.05	216.665	216.664	216.652	216.586		24.05	179.534	179.436
24.1	216.666	216.665	216.653	216.587		24.1	179.535	179.435
24.15	216.666	216.666	216.654	216.588		24.15	179.535	179.434
24.2	216.666	216.667	216.655	216.589		24.2	179.536	179.434
24.25	216.667	216.667	216.656	216.591		24.25	179.536	179.433
24.3	216.667	216.668	216.658	216.592		24.3	179.537	179.433
24.35	216.668	216.669	216.659	216.593		24.35	179.538	179.432
24.4	216.668	216.67	216.66	216.595		24.4	179.538	179.432
24.45	216.669	216.671	216.661	216.596		24.45	179.539	179.431
24.5	216.669	216.672	216.662	216.597		24.5	179.539	179.431
24.55	216.67	216.672	216.663	216.599		24.55	179.54	179.43
24.6	216.67	216.673	216.664	216.6		24.6	179.54	179.43
24.65	216.671	216.674	216.665	216.601		24.65	179.541	179.429
24.7	216.671	216.675	216.667	216.603		24.7	179.541	179.429
24.75	216.672	216.676	216.668	216.604		24.75	179.541	179.429
24.8	216.672	216.676	216.669	216.605		24.8	179.542	179.429
24.85	216.673	216.677	216.67	216.607		24.85	179.542	179.428
24.9	216.673	216.678	216.671	216.608		24.9	179.543	179.428
24.95	216.674	216.679	216.672	216.609		24.95	179.543	179.428
25	216.674	216.68	216.673	216.611		25	179.543	179.428
25.05	216.675	216.68	216.674	216.612		25.05	179.544	179.428
25.1	216.675	216.681	216.675	216.613		25.1	179.544	179.428
25.15	216.676	216.682	216.676	216.615		25.15	179.544	179.428
25.2	216.676	216.683	216.677	216.616		25.2	179.545	179.428
25.25	216.677	216.684	216.678	216.618		25.25	179.545	179.428
25.3	216.677	216.684	216.679	216.619		25.3	179.545	179.428
25.35	216.678	216.685	216.68	216.62		25.35	179.546	179.428
25.4	216.679	216.686	216.681	216.622		25.4	179.546	179.428
25.45	216.679	216.687	216.682	216.623		25.45	179.546	179.428
25.5	216.68	216.687	216.683	216.625		25.5	179.546	179.428
25.55	216.68	216.688	216.684	216.626		25.55	179.547	179.428
25.6	216.681	216.689	216.685	216.627		25.6	179.547	179.429
25.65	216.682	216.69	216.686	216.629		25.65	179.547	179.429
25.7	216.682	216.691	216.687	216.63		25.7	179.547	179.429
25.75	216.683	216.691	216.688	216.632		25.75	179.548	179.43
25.8	216.683	216.692	216.689	216.633		25.8	179.548	179.43
25.85	216.684	216.693	216.69	216.634		25.85	179.548	179.43
25.9	216.685	216.694	216.691	216.636		25.9	179.548	179.431
25.95	216.685	216.694	216.692	216.637		25.95	179.549	179.431
26	216.686	216.695	216.693	216.639		26	179.549	179.431
26.05	216.687	216.696	216.694	216.64		26.05	179.549	179.432
26.1	216.687	216.697	216.695	216.641		26.1	179.549	179.432
26.15	216.688	216.698	216.696	216.643		26.15	179.549	179.433
26.2	216.689	216.698	216.697	216.644		26.2	179.55	179.433
26.25	216.689	216.699	216.697	216.646		26.25	179.55	179.434
26.3	216.69	216.7	216.698	216.647		26.3	179.55	179.434
26.35	216.691	216.701	216.699	216.648		26.35	179.55	179.435
26.4	216.691	216.701	216.7	216.65		26.4	179.551	179.436
26.45	216.692	216.702	216.701	216.651		26.45	179.551	179.436
26.5	216.693	216.703	216.702	216.653		26.5	179.551	179.437
26.55	216.693	216.704	216.703	216.654		26.55	179.551	179.438
26.6	216.694	216.705	216.704	216.655		26.6	179.551	179.438
26.65	216.695	216.705	216.705	216.657		26.65	179.552	179.439
26.7	216.696	216.706	216.706	216.658		26.7	179.552	179.44
26.75	216.696	216.707	216.707	216.66		26.75	179.552	179.44
26.8	216.697	216.708	216.708	216.661		26.8	179.552	179.441
26.85	216.698	216.709	216.709	216.663		26.85	179.552	179.442
26.9	216.698	216.709	216.71	216.664		26.9	179.553	179.443
26.95	216.699	216.71	216.71	216.665		26.95	179.553	179.444
27	216.7	216.711	216.711	216.667		27	179.553	179.444
27.05	216.701	216.712	216.712	216.668		27.05	179.553	179.445
27.1	216.702	216.713	216.713	216.67		27.1	179.554	179.446
27.15	216.702	216.713	216.714	216.671		27.15	179.554	179.447
27.2	216.703	216.714	216.715	216.672		27.2	179.554	179.448
27.25	216.704	216.715	216.716	216.674		27.25	179.554	179.449
27.3	216.705	216.716	216.717	216.675		27.3	179.554	179.45
27.35	216.705	216.717	216.718	216.677		27.35	179.555	179.451
27.4	216.706	216.717	216.719	216.678		27.4	179.555	179.452
27.45	216.707	216.718	216.72	216.679		27.45	179.555	179.453
27.5	216.708	216.719	216.72	216.681		27.5	179.555	179.454
27.55	216.709	216.72	216.721	216.682		27.55	179.556	179.455
27.6	216.71	216.721	216.722	216.684		27.6	179.556	179.456
27.65	216.71	216.721	216.723	216.685		27.65	179.556	179.457
27.7	216.711	216.722	216.724	216.686		27.7	179.556	179.458
27.75	216.712	216.723	216.725	216.688		27.75	179.557	179.459
27.8	216.713	216.724	216.726	216.689		27.8	179.557	179.46
27.85	216.714	216.725	216.727	216.691		27.85	179.557	179.461
27.9	216.715	216.726	216.728	216.692		27.9	179.558	179.462
27.95	216.715	216.726	216.729	216.693		27.95	179.558	179.463
28	216.716	216.727	216.729	216.695		28	179.558	179.464
28.05	216.717	216.728	216.73	216.696		28.05	179.558	179.465
28.1	216.718	216.729	216.731	216.698		28.1	179.559	179.466
28.15	216.719	216.73	216.732	216.699		28.15	179.559	179.468
28.2	216.72	216.731	216.733	216.7		28.2	179.559	179.469
28.25	216.721	216.731	216.734	216.702		28.25	179.56	179.47
28.3	216.722	216.732	216.735	216.703		28.3	179.56	179.471
28.35	216.722	216.733	216.736	216.704		28.35	179.56	179.472
28.4	216.723	216.734	216.737	216.706		28.4	179.561	179.473
28.45	216.724	216.735	216.738	216.707		28.45	179.561	179.475
28.5	216.725	216.736	216.738	216.709		28.5	179.561	179.476
28.55	216.726	216.737	216.739	216.71		28.55	179.562	179.477
28.6	216.727	216.737	216.74	216.711		28.6	179.562	179.478
28.65	216.728	216.738	216.741	216.713		28.65	179.562	179.48
28.7	216.729	216.739	216.742	216.714		28.7	179.563	179.481
28.75	216.73	216.74	216.743	216.715		28.75	179.563	179.482
28.8	216.731	216.741	216.744	216.717		28.8	179.564	179.483
28.85	216.732	216.742	216.745	216.718		28.85	179.564	179.485
28.9	216.733	216.743	216.746	216.719		28.9	179.564	179.486
28.95	216.734	216.744	216.747	216.721		28.95	179.565	179.487
29	216.734	216.744	216.748	216.722		29	179.565	179.488
29.05	216.735	216.745	216.749	216.724		29.05	179.566	179.49
29.1	216.736	216.746	216.749	216.725		29.1	179.566	179.491
29.15	216.737	216.747	216.75	216.726		29.15	179.566	179.492
29.2	216.738	216.748	216.751	216.728		29.2	179.567	179.494
29.25	216.739	216.749	216.752	216.729		29.25	179.567	179.495
29.3	216.74	216.75	216.753	216.73		29.3	179.568	179.496
29.35	216.741	216.751	216.754	216.732		29.35	179.568	179.498
29.4	216.742	216.752	216.755	216.733		29.4	179.569	179.499
29.45	216.743	216.753	216.756	216.734		29.45	179.569	179.5
29.5	216.744	216.754	216.757	216.736		29.5	179.57	179.502
29.55	216.745	216.754	216.758	216.737		29.55	179.57	179.503
29.6	216.746	216.755	216.759	216.738		29.6	179.571	179.504
29.65	216.747	216.756	216.76	216.74		29.65	179.571	179.506
29.7	216.748	216.757	216.761	216.741		29.7	179.572	179.507
29.75	216.749	216.758	216.762	216.742		29.75	179.572	179.508
29.8	216.75	216.759	216.762	216.744		29.8	179.573	179.51
29.85	216.751	216.76	216.763	216.745		29.85	179.573	179.511
29.9	216.752	216.761	216.764	216.746		29.9	179.574	179.513
29.95	216.753	216.762	216.765	216.747		29.95	179.574	179.514
30	216.754	216.763	216.766	216.749		30	179.575	179.515
30.05	216.755	216.764	216.767	216.75		30.05	179.575	179.517
30.1	216.756	216.765	216.768	216.751		30.1	179.576	179.518
30.15	216.757	216.766	216.769	216.753		30.15	179.576	179.52
30.2	216.758	216.767	216.77	216.754		30.2	179.577	179.521
30.25	216.759	216.768	216.771	216.755		30.25	179.577	179.522
30.3	216.76	216.769	216.772	216.757		30.3	179.578	179.524
30.35	216.762	216.769	216.773	216.758		30.35	179.579	179.525
30.4	216.763	216.77	216.774	216.759		30.4	179.579	179.527
30.45	216.764	216.771	216.775	216.76		30.45	179.58	179.528
30.5	216.765	216.772	216.776	216.762		30.5	179.58	179.529
30.55	216.766	216.773	216.777	216.763		30.55	179.581	179.531
30.6	216.767	216.774	216.778	216.764		30.6	179.582	179.532
30.65	216.768	216.775	216.779	216.766		30.65	179.582	179.534
30.7	216.769	216.776	216.78	216.767		30.7	179.583	179.535
30.75	216.77	216.777	216.781	216.768		30.75	179.584	179.536
30.8	216.771	216.778	216.782	216.769		30.8	179.584	179.538
30.85	216.772	216.779	216.783	216.771		30.85	179.585	179.539
30.9	216.773	216.78	216.784	216.772		30.9	179.585	179.541
30.95	216.774	216.781	216.784	216.773		30.95	179.586	179.542
31	216.775	216.782	216.785	216.775		31	179.587	179.544
31.05	216.776	216.783	216.786	216.776		31.05	179.588	179.545
31.1	216.777	216.784	216.787	216.777		31.1	179.588	179.546
31.15	216.779	216.785	216.788	216.778		31.15	179.589	179.548
31.2	216.78	216.786	216.789	216.78		31.2	179.59	179.549
31.25	216.781	216.787	216.79	216.781		31.25	179.59	179.551
31.3	216.782	216.788	216.791	216.782		31.3	179.591	179.552
31.35	216.783	216.789	216.792	216.783		31.35	179.592	179.554
31.4	216.784	216.79	216.793	216.785		31.4	179.592	179.555
31.45	216.785	216.791	216.794	216.786		31.45	179.593	179.556
31.5	216.786	216.792	216.795	216.787		31.5	179.594	179.558
31.55	216.787	216.793	216.796	216.788		31.55	179.595	179.559
31.6	216.788	216.794	216.797	216.79		31.6	179.595	179.561
31.65	216.789	216.795	216.798	216.791		31.65	179.596	179.562
31.7	216.791	216.796	216.799	216.792		31.7	179.597	179.564
31.75	216.792	216.797	216.8	216.793		31.75	179.598	179.565
31.8	216.793	216.798	216.801	216.795		31.8	179.598	179.566
31.85	216.794	216.799	216.802	216.796		31.85	179.599	179.568
31.9	216.795	216.8	216.803	216.797		31.9	179.6	179.569
31.95	216.796	216.801	216.804	216.798		31.95	179.601	179.571
32	216.797	216.802	216.805	216.799		32	179.602	179.572
32.05	216.798	216.803	216.806	216.801		32.05	179.602	179.574
32.1	216.799	216.804	216.807	216.802		32.1	179.603	179.575
32.15	216.801	216.806	216.808	216.803		32.15	179.604	179.576
32.2	216.802	216.807	216.809	216.804		32.2	179.605	179.578
32.25	216.803	216.808	216.81	216.806		32.25	179.606	179.579
32.3	216.804	216.809	216.811	216.807		32.3	179.606	179.581
32.35	216.805	216.81	216.812	216.808		32.35	179.607	179.582
32.4	216.806	216.811	216.813	216.809		32.4	179.608	179.584
32.45	216.807	216.812	216.815	216.81		32.45	179.609	179.585
32.5	216.808	216.813	216.816	216.812		32.5	179.61	179.586
32.55	216.81	216.814	216.817	216.813		32.55	179.611	179.588
32.6	216.811	216.815	216.818	216.814		32.6	179.612	179.589
32.65	216.812	216.816	216.819	216.815		32.65	179.612	179.591
32.7	216.813	216.817	216.82	216.816		32.7	179.613	179.592
32.75	216.814	216.818	216.821	216.818		32.75	179.614	179.593
32.8	216.815	216.819	216.822	216.819		32.8	179.615	179.595
32.85	216.816	216.82	216.823	216.82		32.85	179.616	179.596
32.9	216.817	216.821	216.824	216.821		32.9	179.617	179.598
32.95	216.819	216.822	216.825	216.822		32.95	179.618	179.599
33	216.82	216.823	216.826	216.824		33	179.619	179.6
33.05	216.821	216.825	216.827	216.825		33.05	179.62	179.602
33.1	216.822	216.826	216.828	216.826		33.1	179.62	179.603
33.15	216.823	216.827	216.829	216.827		33.15	179.621	179.605
33.2	216.824	216.828	216.83	216.828		33.2	179.622	179.606
33.25	216.825	216.829	216.831	216.83		33.25	179.623	179.607
33.3	216.827	216.83	216.832	216.831		33.3	179.624	179.609
33.35	216.828	216.831	216.833	216.832		33.35	179.625	179.61
33.4	216.829	216.832	216.834	216.833		33.4	179.626	179.612
33.45	216.83	216.833	216.835	216.834		33.45	179.627	179.613
33.5	216.831	216.834	216.836	216.836		33.5	179.628	179.614
33.55	216.832	216.835	216.837	216.837		33.55	179.629	179.616
33.6	216.833	216.836	216.839	216.838		33.6	179.63	179.617
33.65	216.835	216.837	216.84	216.839		33.65	179.631	179.618
33.7	216.836	216.839	216.841	216.84		33.7	179.632	179.62
33.75	216.837	216.84	216.842	216.841		33.75	179.633	179.621
33.8	216.838	216.841	216.843	216.843		33.8	179.634	179.623
33.85	216.839	216.842	216.844	216.844		33.85	179.635	179.624
33.9	216.84	216.843	216.845	216.845		33.9	179.636	179.625
33.95	216.841	216.844	216.846	216.846		33.95	179.637	179.627
34	216.843	216.845	216.847	216.847		34	179.638	179.628
34.05	216.844	216.846	216.848	216.848		34.05	179.639	179.629
34.1	216.845	216.847	216.849	216.85		34.1	179.64	179.631
34.15	216.846	216.848	216.85	216.851		34.15	179.641	179.632
34.2	216.847	216.849	216.851	216.852		34.2	179.642	179.633
34.25	216.848	216.851	216.852	216.853		34.25	179.643	179.635
34.3	216.85	216.852	216.853	216.854		34.3	179.644	179.636
34.35	216.851	216.853	216.855	216.855		34.35	179.645	179.637
34.4	216.852	216.854	216.856	216.857		34.4	179.646	179.639
34.45	216.853	216.855	216.857	216.858		34.45	179.647	179.64
34.5	216.854	216.856	216.858	216.859		34.5	179.648	179.641
34.55	216.855	216.857	216.859	216.86		34.55	179.649	179.643
34.6	216.856	216.858	216.86	216.861		34.6	179.65	179.644
34.65	216.858	216.859	216.861	216.862		34.65	179.651	179.645
34.7	216.859	216.861	216.862	216.863		34.7	179.652	179.647
34.75	216.86	216.862	216.863	216.865		34.75	179.653	179.648
34.8	216.861	216.863	216.864	216.866		34.8	179.654	179.649
34.85	216.862	216.864	216.865	216.867		34.85	179.655	179.651
34.9	216.863	216.865	216.866	216.868		34.9	179.656	179.652
34.95	216.865	216.866	216.868	216.869		34.95	179.657	179.653
35	216.866	216.867	216.869	216.87		35	179.658	179.655
35.05	216.867	216.868	216.87	216.872		35.05	179.659	179.656
35.1	216.868	216.869	216.871	216.873		35.1	179.66	179.657
35.15	216.869	216.871	216.872	216.874		35.15	179.661	179.659
35.2	216.87	216.872	216.873	216.875		35.2	179.662	179.66
35.25	216.871	216.873	216.874	216.876		35.25	179.663	179.661
35.3	216.873	216.874	216.875	216.877		35.3	179.664	179.662
35.35	216.874	216.875	216.876	216.878		35.35	179.665	179.664
35.4	216.875	216.876	216.877	216.88		35.4	179.666	179.665
35.45	216.876	216.877	216.878	216.881		35.45	179.668	179.666
35.5	216.877	216.878	216.88	216.882		35.5	179.669	179.668
35.55	216.878	216.879	216.881	216.883		35.55	179.67	179.669
35.6	216.88	216.881	216.882	216.884		35.6	179.671	179.67
35.65	216.881	216.882	216.883	216.885		35.65	179.672	179.671
35.7	216.882	216.883	216.884	216.886		35.7	179.673	179.673
35.75	216.883	216.884	216.885	216.888		35.75	179.674	179.674
35.8	216.884	216.885	216.886	216.889		35.8	179.675	179.675
35.85	216.885	216.886	216.887	216.89		35.85	179.676	179.677
35.9	216.887	216.887	216.888	216.891		35.9	179.677	179.678
35.95	216.888	216.888	216.889	216.892		35.95	179.678	179.679
36	216.889	216.89	216.891	216.893		36	179.679	179.68
36.05	216.89	216.891	216.892	216.894		36.05	179.681	179.682
36.1	216.891	216.892	216.893	216.895		36.1	179.682	179.683
36.15	216.892	216.893	216.894	216.897		36.15	179.683	179.684
36.2	216.893	216.894	216.895	216.898		36.2	179.684	179.685
36.25	216.895	216.895	216.896	216.899		36.25	179.685	179.687
36.3	216.896	216.896	216.897	216.9		36.3	179.686	179.688
36.35	216.897	216.897	216.898	216.901		36.35	179.687	179.689
36.4	216.898	216.899	216.899	216.902		36.4	179.688	179.69
36.45	216.899	216.9	216.901	216.903		36.45	179.689	179.692
36.5	216.9	216.901	216.902	216.904		36.5	179.691	179.693
36.55	216.902	216.902	216.903	216.906		36.55	179.692	179.694
36.6	216.903	216.903	216.904	216.907		36.6	179.693	179.695
36.65	216.904	216.904	216.905	216.908		36.65	179.694	179.697
36.7	216.905	216.905	216.906	216.909		36.7	179.695	179.698
36.75	216.906	216.907	216.907	216.91		36.75	179.696	179.699
36.8	216.907	216.908	216.908	216.911		36.8	179.697	179.7
36.85	216.909	216.909	216.91	216.912		36.85	179.698	179.702
36.9	216.91	216.91	216.911	216.913		36.9	179.7	179.703
36.95	216.911	216.911	216.912	216.915		36.95	179.701	179.704
37	216.912	216.912	216.913	216.916		37	179.702	179.705
37.05	216.913	216.913	216.914	216.917		37.05	179.703	179.707
37.1	216.914	216.914	216.915	216.918		37.1	179.704	179.708
37.15	216.915	216.916	216.916	216.919		37.15	179.705	179.709
37.2	216.917	216.917	216.917	216.92		37.2	179.706	179.71
37.25	216.918	216.918	216.918	216.921		37.25	179.707	179.711
37.3	216.919	216.919	216.92	216.922		37.3	179.709	179.713
37.35	216.92	216.92	216.921	216.924		37.35	179.71	179.714
37.4	216.921	216.921	216.922	216.925		37.4	179.711	179.715
37.45	216.922	216.922	216.923	216.926		37.45	179.712	179.716
37.5	216.924	216.924	216.924	216.927		37.5	179.713	179.717
37.55	216.925	216.925	216.925	216.928		37.55	179.714	179.719
37.6	216.926	216.926	216.926	216.929		37.6	179.715	179.72
37.65	216.927	216.927	216.927	216.93		37.65	179.717	179.721
37.7	216.928	216.928	216.929	216.931		37.7	179.718	179.722
37.75	216.929	216.929	216.93	216.933		37.75	179.719	179.723
37.8	216.93	216.93	216.931	216.934		37.8	179.72	179.725
37.85	216.932	216.932	216.932	216.935		37.85	179.721	179.726
37.9	216.933	216.933	216.933	216.936		37.9	179.722	179.727
37.95	216.934	216.934	216.934	216.937		37.95	179.724	179.728
38	216.935	216.935	216.935	216.938		38	179.725	179.729
38.05	216.936	216.936	216.936	216.939		38.05	179.726	179.731
38.1	216.937	216.937	216.938	216.94		38.1	179.727	179.732
38.15	216.939	216.938	216.939	216.941		38.15	179.728	179.733
38.2	216.94	216.94	216.94	216.943		38.2	179.729	179.734
38.25	216.941	216.941	216.941	216.944		38.25	179.73	179.735
38.3	216.942	216.942	216.942	216.945		38.3	179.732	179.737
38.35	216.943	216.943	216.943	216.946		38.35	179.733	179.738
38.4	216.944	216.944	216.944	216.947		38.4	179.734	179.739
38.45	216.945	216.945	216.945	216.948		38.45	179.735	179.74
38.5	216.947	216.946	216.947	216.949		38.5	179.736	179.741
38.55	216.948	216.947	216.948	216.95		38.55	179.737	179.742
38.6	216.949	216.949	216.949	216.951		38.6	179.738	179.744
38.65	216.95	216.95	216.95	216.953		38.65	179.74	179.745
38.7	216.951	216.951	216.951	216.954		38.7	179.741	179.746
38.75	216.952	216.952	216.952	216.955		38.75	179.742	179.747
38.8	216.954	216.953	216.953	216.956		38.8	179.743	179.748
38.85	216.955	216.954	216.955	216.957		38.85	179.744	179.749
38.9	216.956	216.955	216.956	216.958		38.9	179.745	179.751
38.95	216.957	216.957	216.957	216.959		38.95	179.747	179.752
39	216.958	216.958	216.958	216.96		39	179.748	179.753
39.05	216.959	216.959	216.959	216.962		39.05	179.749	179.754
39.1	216.96	216.96	216.96	216.963		39.1	179.75	179.755
39.15	216.962	216.961	216.961	216.964		39.15	179.751	179.756
39.2	216.963	216.962	216.962	216.965		39.2	179.752	179.758
39.25	216.964	216.963	216.964	216.966		39.25	179.754	179.759
39.3	216.965	216.965	216.965	216.967		39.3	179.755	179.76
39.35	216.966	216.966	216.966	216.968		39.35	179.756	179.761
39.4	216.967	216.967	216.967	216.969		39.4	179.757	179.762
39.45	216.968	216.968	216.968	216.97		39.45	179.758	179.763
39.5	216.97	216.969	216.969	216.972		39.5	179.759	179.765
39.55	216.971	216.97	216.97	216.973		39.55	179.761	179.766
39.6	216.972	216.971	216.971	216.974		39.6	179.762	179.767
39.65	216.973	216.973	216.973	216.975		39.65	179.763	179.768
39.7	216.974	216.974	216.974	216.976		39.7	179.764	179.769
39.75	216.975	216.975	216.975	216.977		39.75	179.765	179.77
39.8	216.976	216.976	216.976	216.978		39.8	179.766	179.771
39.85	216.978	216.977	216.977	216.979		39.85	179.768	179.773
39.9	216.979	216.978	216.978	216.98		39.9	179.769	179.774
39.95	216.98	216.979	216.979	216.982		39.95	179.77	179.775
40	216.981	216.981	216.981	216.983		40	179.771	179.776
40.05	216.982	216.982	216.982	216.984		40.05	179.772	179.777
40.1	216.983	216.983	216.983	216.985		40.1	179.773	179.778
40.15	216.984	216.984	216.984	216.986		40.15	179.775	179.779
40.2	216.986	216.985	216.985	216.987		40.2	179.776	179.781
40.25	216.987	216.986	216.986	216.988		40.25	179.777	179.782
40.3	216.988	216.987	216.987	216.989		40.3	179.778	179.783
40.35	216.989	216.989	216.988	216.99		40.35	179.779	179.784
40.4	216.99	216.99	216.99	216.992		40.4	179.78	179.785
40.45	216.991	216.991	216.991	216.993		40.45	179.782	179.786
40.5	216.992	216.992	216.992	216.994		40.5	179.783	179.787
40.55	216.994	216.993	216.993	216.995		40.55	179.784	179.789
40.6	216.995	216.994	216.994	216.996		40.6	179.785	179.79
40.65	216.996	216.995	216.995	216.997		40.65	179.786	179.791
40.7	216.997	216.996	216.996	216.998		40.7	179.787	179.792
40.75	216.998	216.998	216.998	216.999		40.75	179.788	179.793
40.8	216.999	216.999	216.999	217		40.8	179.79	179.794
40.85	217	217	217	217.002		40.85	179.791	179.795
40.9	217.002	217.001	217.001	217.003		40.9	179.792	179.797
40.95	217.003	217.002	217.002	217.004		40.95	179.793	179.798
41	217.004	217.003	217.003	217.005		41	179.794	179.799
41.05	217.005	217.004	217.004	217.006		41.05	179.795	179.8
41.1	217.006	217.006	217.006	217.007		41.1	179.797	179.801
41.15	217.007	217.007	217.007	217.008		41.15	179.798	179.802
41.2	217.008	217.008	217.008	217.009		41.2	179.799	179.803
41.25	217.009	217.009	217.009	217.01		41.25	179.8	179.804
41.3	217.011	217.01	217.01	217.012		41.3	179.801	179.806
41.35	217.012	217.011	217.011	217.013		41.35	179.802	179.807
41.4	217.013	217.012	217.012	217.014		41.4	179.804	179.808
41.45	217.014	217.014	217.013	217.015		41.45	179.805	179.809
41.5	217.015	217.015	217.015	217.016		41.5	179.806	179.81
41.55	217.016	217.016	217.016	217.017		41.55	179.807	179.811
41.6	217.017	217.017	217.017	217.018		41.6	179.808	179.812
41.65	217.019	217.018	217.018	217.019		41.65	179.809	179.813
41.7	217.02	217.019	217.019	217.021		41.7	179.811	179.815
41.75	217.021	217.02	217.02	217.022		41.75	179.812	179.816
41.8	217.022	217.022	217.021	217.023		41.8	179.813	179.817
41.85	217.023	217.023	217.023	217.024		41.85	179.814	179.818
41.9	217.024	217.024	217.024	217.025		41.9	179.815	179.819
41.95	217.025	217.025	217.025	217.026		41.95	179.816	179.82
42	217.027	217.026	217.026	217.027		42	179.818	179.821
42.05	217.028	217.027	217.027	217.028		42.05	179.819	179.822
42.1	217.029	217.028	217.028	217.029		42.1	179.82	179.823
42.15	217.03	217.029	217.029	217.031		42.15	179.821	179.825
42.2	217.031	217.031	217.03	217.032		42.2	179.822	179.826
42.25	217.032	217.032	217.032	217.033		42.25	179.823	179.827
42.3	217.033	217.033	217.033	217.034		42.3	179.824	179.828
42.35	217.034	217.034	217.034	217.035		42.35	179.826	179.829
42.4	217.036	217.035	217.035	217.036		42.4	179.827	179.83
42.45	217.037	217.036	217.036	217.037		42.45	179.828	179.831
42.5	217.038	217.037	217.037	217.038		42.5	179.829	179.832
42.55	217.039	217.039	217.038	217.039		42.55	179.83	179.834
42.6	217.04	217.04	217.04	217.041		42.6	179.831	179.835
42.65	217.041	217.041	217.041	217.042		42.65	179.833	179.836
42.7	217.042	217.042	217.042	217.043		42.7	179.834	179.837
42.75	217.044	217.043	217.043	217.044		42.75	179.835	179.838
42.8	217.045	217.044	217.044	217.045		42.8	179.836	179.839
42.85	217.046	217.045	217.045	217.046		42.85	179.837	179.84
42.9	217.047	217.047	217.046	217.047		42.9	179.838	179.841
42.95	217.048	217.048	217.047	217.048		42.95	179.839	179.842
43	217.049	217.049	217.049	217.05		43	179.841	179.844
43.05	217.05	217.05	217.05	217.051		43.05	179.842	179.845
43.1	217.051	217.051	217.051	217.052		43.1	179.843	179.846
43.15	217.053	217.052	217.052	217.053		43.15	179.844	179.847
43.2	217.054	217.053	217.053	217.054		43.2	179.845	179.848
43.25	217.055	217.054	217.054	217.055		43.25	179.846	179.849
43.3	217.056	217.056	217.055	217.056		43.3	179.848	179.85
43.35	217.057	217.057	217.057	217.057		43.35	179.849	179.851
43.4	217.058	217.058	217.058	217.058		43.4	179.85	179.852
43.45	217.059	217.059	217.059	217.06		43.45	179.851	179.854
43.5	217.06	217.06	217.06	217.061		43.5	179.852	179.855
43.55	217.062	217.061	217.061	217.062		43.55	179.853	179.856
43.6	217.063	217.062	217.062	217.063		43.6	179.854	179.857
43.65	217.064	217.064	217.063	217.064		43.65	179.856	179.858
43.7	217.065	217.065	217.064	217.065		43.7	179.857	179.859
43.75	217.066	217.066	217.066	217.066		43.75	179.858	179.86
43.8	217.067	217.067	217.067	217.067		43.8	179.859	179.861
43.85	217.068	217.068	217.068	217.069		43.85	179.86	179.863
43.9	217.069	217.069	217.069	217.07		43.9	179.861	179.864
43.95	217.071	217.07	217.07	217.071		43.95	179.863	179.865
44	217.072	217.071	217.071	217.072		44	179.864	179.866
44.05	217.073	217.073	217.072	217.073		44.05	179.865	179.867
44.1	217.074	217.074	217.074	217.074		44.1	179.866	179.868
44.15	217.075	217.075	217.075	217.075		44.15	179.867	179.869
44.2	217.076	217.076	217.076	217.076		44.2	179.868	179.87
44.25	217.077	217.077	217.077	217.077		44.25	179.869	179.871
44.3	217.079	217.078	217.078	217.079		44.3	179.871	179.873
44.35	217.08	217.079	217.079	217.08		44.35	179.872	179.874
44.4	217.081	217.08	217.08	217.081		44.4	179.873	179.875
44.45	217.082	217.082	217.081	217.082		44.45	179.874	179.876
44.5	217.083	217.083	217.083	217.083		44.5	179.875	179.877
44.55	217.084	217.084	217.084	217.084		44.55	179.876	179.878
44.6	217.085	217.085	217.085	217.085		44.6	179.877	179.879
44.65	217.086	217.086	217.086	217.086		44.65	179.879	179.88
44.7	217.088	217.087	217.087	217.088		44.7	179.88	179.881
44.75	217.089	217.088	217.088	217.089		44.75	179.881	179.883
44.8	217.09	217.09	217.089	217.09		44.8	179.882	179.884
44.85	217.091	217.091	217.091	217.091		44.85	179.883	179.885
44.9	217.092	217.092	217.092	217.092		44.9	179.884	179.886
44.95	217.093	217.093	217.093	217.093		44.95	179.885	179.887
45	217.094	217.094	217.094	217.094		45	179.887	179.888
45.05	217.095	217.095	217.095	217.095		45.05	179.888	179.889
45.1	217.097	217.096	217.096	217.096		45.1	179.889	179.89
45.15	217.098	217.097	217.097	217.098		45.15	179.89	179.891
45.2	217.099	217.099	217.098	217.099		45.2	179.891	179.893
45.25	217.1	217.1	217.1	217.1		45.25	179.892	179.894
45.3	217.101	217.101	217.101	217.101		45.3	179.893	179.895
45.35	217.102	217.102	217.102	217.102		45.35	179.895	179.896
45.4	217.103	217.103	217.103	217.103		45.4	179.896	179.897
45.45	217.104	217.104	217.104	217.104		45.45	179.897	179.898
45.5	217.106	217.105	217.105	217.105		45.5	179.898	179.899
45.55	217.107	217.106	217.106	217.107		45.55	179.899	179.9
45.6	217.108	217.108	217.107	217.108		45.6	179.9	179.901
45.65	217.109	217.109	217.109	217.109		45.65	179.901	179.903
45.7	217.11	217.11	217.11	217.11		45.7	179.903	179.904
45.75	217.111	217.111	217.111	217.111		45.75	179.904	179.905
45.8	217.112	217.112	217.112	217.112		45.8	179.905	179.906
45.85	217.113	217.113	217.113	217.113		45.85	179.906	179.907
45.9	217.115	217.114	217.114	217.114		45.9	179.907	179.908
45.95	217.116	217.115	217.115	217.116		45.95	179.908	179.909
46	217.117	217.117	217.116	217.117		46	179.909	179.91
46.05	217.118	217.118	217.118	217.118		46.05	179.91	179.911
46.1	217.119	217.119	217.119	217.119		46.1	179.912	179.913
46.15	217.12	217.12	217.12	217.12		46.15	179.913	179.914
46.2	217.121	217.121	217.121	217.121		46.2	179.914	179.915
46.25	217.122	217.122	217.122	217.122		46.25	179.915	179.916
46.3	217.124	217.123	217.123	217.123		46.3	179.916	179.917
46.35	217.125	217.125	217.124	217.125		46.35	179.917	179.918
46.4	217.126	217.126	217.126	217.126		46.4	179.918	179.919
46.45	217.127	217.127	217.127	217.127		46.45	179.92	179.92
46.5	217.128	217.128	217.128	217.128		46.5	179.921	179.921
46.55	217.129	217.129	217.129	217.129		46.55	179.922	179.923
46.6	217.13	217.13	217.13	217.13		46.6	179.923	179.924
46.65	217.131	217.131	217.131	217.131		46.65	179.924	179.925
46.7	217.133	217.132	217.132	217.132		46.7	179.925	179.926
46.75	217.134	217.134	217.133	217.133		46.75	179.926	179.927
46.8	217.135	217.135	217.135	217.135		46.8	179.927	179.928
46.85	217.136	217.136	217.136	217.136		46.85	179.929	179.929
46.9	217.137	217.137	217.137	217.137		46.9	179.93	179.93
46.95	217.138	217.138	217.138	217.138		46.95	179.931	179.931
47	217.139	217.139	217.139	217.139		47	179.932	179.933
47.05	217.14	217.14	217.14	217.14		47.05	179.933	179.934
47.1	217.142	217.141	217.141	217.141		47.1	179.934	179.935
47.15	217.143	217.143	217.142	217.142		47.15	179.935	179.936
47.2	217.144	217.144	217.144	217.144		47.2	179.937	179.937
47.25	217.145	217.145	217.145	217.145		47.25	179.938	179.938
47.3	217.146	217.146	217.146	217.146		47.3	179.939	179.939
47.35	217.147	217.147	217.147	217.147		47.35	179.94	179.94
47.4	217.148	217.148	217.148	217.148		47.4	179.941	179.942
47.45	217.149	217.149	217.149	217.149		47.45	179.942	179.943
47.5	217.151	217.15	217.15	217.15		47.5	179.943	179.944
47.55	217.152	217.152	217.151	217.151		47.55	179.944	179.945
47.6	217.153	217.153	217.153	217.153		47.6	179.946	179.946
47.65	217.154	217.154	217.154	217.154		47.65	179.947	179.947
47.7	217.155	217.155	217.155	217.155		47.7	179.948	179.948
47.75	217.156	217.156	217.156	217.156		47.75	179.949	179.949
47.8	217.157	217.157	217.157	217.157		47.8	179.95	179.95
47.85	217.158	217.158	217.158	217.158		47.85	179.951	179.952
47.9	217.16	217.159	217.159	217.159		47.9	179.952	179.953
47.95	217.161	217.161	217.16	217.16		47.95	179.954	179.954
48	217.162	217.162	217.162	217.162		48	179.955	179.955
48.05	217.163	217.163	217.163	217.163		48.05	179.956	179.956
48.1	217.164	217.164	217.164	217.164		48.1	179.957	179.957
48.15	217.165	217.165	217.165	217.165		48.15	179.958	179.958
48.2	217.166	217.166	217.166	217.166		48.2	179.959	179.959
48.25	217.167	217.167	217.167	217.167		48.25	179.96	179.96
48.3	217.168	217.168	217.168	217.168		48.3	179.961	179.962
48.35	217.17	217.17	217.169	217.169		48.35	179.963	179.963
48.4	217.171	217.171	217.171	217.171		48.4	179.964	179.964
48.45	217.172	217.172	217.172	217.172		48.45	179.965	179.965
48.5	217.173	217.173	217.173	217.173		48.5	179.966	179.966
48.55	217.174	217.174	217.174	217.174		48.55	179.967	179.967
48.6	217.175	217.175	217.175	217.175		48.6	179.968	179.968
48.65	217.176	217.176	217.176	217.176		48.65	179.969	179.969
48.7	217.177	217.177	217.177	217.177		48.7	179.97	179.971
48.75	217.179	217.179	217.179	217.178		48.75	179.972	179.972
48.8	217.18	217.18	217.18	217.18		48.8	179.973	179.973
48.85	217.181	217.181	217.181	217.181		48.85	179.974	179.974
48.9	217.182	217.182	217.182	217.182		48.9	179.975	179.975
48.95	217.183	217.183	217.183	217.183		48.95	179.976	179.976
49	217.184	217.184	217.184	217.184		49	179.977	179.977
49.05	217.185	217.185	217.185	217.185		49.05	179.978	179.978
49.1	217.186	217.186	217.186	217.186		49.1	179.979	179.979
49.15	217.188	217.188	217.188	217.187		49.15	179.981	179.981
49.2	217.189	217.189	217.189	217.189		49.2	179.982	179.982
49.25	217.19	217.19	217.19	217.19		49.25	179.983	179.983
49.3	217.191	217.191	217.191	217.191		49.3	179.984	179.984
49.35	217.192	217.192	217.192	217.192		49.35	179.985	179.985
49.4	217.193	217.193	217.193	217.193		49.4	179.986	179.986
49.45	217.194	217.194	217.194	217.194		49.45	179.987	179.987
49.5	217.195	217.195	217.195	217.195		49.5	179.988	179.988
49.55	217.197	217.197	217.197	217.196		49.55	179.99	179.99
49.6	217.198	217.198	217.198	217.198		49.6	179.991	179.991
49.65	217.199	217.199	217.199	217.199		49.65	179.992	179.992
49.7	217.2	217.2	217.2	217.2		49.7	179.993	179.993
49.75	217.201	217.201	217.201	217.201		49.75	179.994	179.994
49.8	217.202	217.202	217.202	217.202		49.8	179.995	179.995
49.85	217.203	217.203	217.203	217.203		49.85	179.996	179.996
49.9	217.204	217.204	217.204	217.204		49.9	179.997	179.997
49.95	217.206	217.206	217.206	217.205		49.95	179.999	179.999
50	217.207	217.207	217.207	217.207		50	180	180
50.05	217.208	217.208	217.208	217.208		50.05	180.001	180.001
50.1	217.209	217.209	217.209	217.209		50.1	180.002	180.002
50.15	217.21	217.21	217.21	217.21		50.15	180.003	180.003
50.2	217.211	217.211	217.211	217.211		50.2	180.004	180.004
50.25	217.212	217.212	217.212	217.212		50.25	180.005	180.005
50.3	217.213	217.213	217.213	217.213		50.3	180.006	180.006
50.35	217.215	217.215	217.215	217.214		50.35	180.008	180.007
50.4	217.216	217.216	217.216	217.216		50.4	180.009	180.009
50.45	217.217	217.217	217.217	217.217		50.45	180.01	180.01
50.5	217.218	217.218	217.218	217.218		50.5	180.011	180.011
50.55	217.219	217.219	217.219	217.219		50.55	180.012	180.012
50.6	217.22	217.22	217.22	217.22		50.6	180.013	180.013
50.65	217.221	217.221	217.221	217.221		50.65	180.014	180.014
50.7	217.222	217.222	217.222	217.222		50.7	180.015	180.015
50.75	217.224	217.224	217.224	217.223		50.75	180.017	180.016
50.8	217.225	217.225	217.225	217.225		50.8	180.018	180.018
50.85	217.226	217.226	217.226	217.226		50.85	180.019	180.019
50.9	217.227	217.227	217.227	217.227		50.9	180.02	180.02
50.95	217.228	217.228	217.228	217.228		50.95	180.021	180.021
51	217.229	217.229	217.229	217.229		51	180.022	180.022
51.05	217.23	217.23	217.23	217.23		51.05	180.023	180.023
51.1	217.231	217.231	217.231	217.231		51.1	180.024	180.024
51.15	217.233	217.233	217.233	217.232		51.15	180.026	180.025
51.2	217.234	217.234	217.234	217.234		51.2	180.027	180.027
51.25	217.235	217.235	217.235	217.235		51.25	180.028	180.028
51.3	217.236	217.236	217.236	217.236		51.3	180.029	180.029
51.35	217.237	217.237	217.237	217.237		51.35	180.03	180.03
51.4	217.238	217.238	217.238	217.238		51.4	180.031	180.031
51.45	217.239	217.239	217.239	217.239		51.45	180.032	180.032
51.5	217.24	217.24	217.24	217.24		51.5	180.033	180.033
51.55	217.242	217.242	217.242	217.241		51.55	180.035	180.034
51.6	217.243	217.243	217.243	217.243		51.6	180.036	180.035
51.65	217.244	217.244	217.244	217.244		51.65	180.037	180.037
51.7	217.245	217.245	217.245	217.245		51.7	180.038	180.038
51.75	217.246	217.246	217.246	217.246		51.75	180.039	180.039
51.8	217.247	217.247	217.247	217.247		51.8	180.04	180.04
51.85	217.248	217.248	217.248	217.248		51.85	180.041	180.041
51.9	217.249	217.249	217.249	217.249		51.9	180.042	180.042
51.95	217.251	217.251	217.251	217.25		51.95	180.044	180.043
52	217.252	217.252	217.252	217.252		52	180.045	180.044
52.05	217.253	217.253	217.253	217.253		52.05	180.046	180.046
52.1	217.254	217.254	217.254	217.254		52.1	180.047	180.047
52.15	217.255	217.255	217.255	217.255		52.15	180.048	180.048
52.2	217.256	217.256	217.256	217.256		52.2	180.049	180.049
52.25	217.257	217.257	217.257	217.257		52.25	180.05	180.05
52.3	217.258	217.258	217.258	217.258		52.3	180.051	180.051
52.35	217.26	217.26	217.26	217.259		52.35	180.053	180.052
52.4	217.261	217.261	217.261	217.261		52.4	180.054	180.053
52.45	217.262	217.262	217.262	217.262		52.45	180.055	180.055
52.5	217.263	217.263	217.263	217.263		52.5	180.056	180.056
52.55	217.264	217.264	217.264	217.264		52.55	180.057	180.057
52.6	217.265	217.265	217.265	217.265		52.6	180.058	180.058
52.65	217.266	217.266	217.266	217.266		52.65	180.059	180.059
52.7	217.267	217.267	217.267	217.267		52.7	180.06	180.06
52.75	217.269	217.269	217.269	217.268		52.75	180.062	180.061
52.8	217.27	217.27	217.27	217.27		52.8	180.063	180.062
52.85	217.271	217.271	217.271	217.271		52.85	180.064	180.064
52.9	217.272	217.272	217.272	217.272		52.9	180.065	180.065
52.95	217.273	217.273	217.273	217.273		52.95	180.066	180.066
53	217.274	217.274	217.274	217.274		53	180.067	180.067
53.05	217.275	217.275	217.275	217.275		53.05	180.068	180.068
53.1	217.276	217.276	217.276	217.276		53.1	180.069	180.069
53.15	217.278	217.278	217.278	217.277		53.15	180.071	180.07
53.2	217.279	217.279	217.279	217.279		53.2	180.072	180.071
53.25	217.28	217.28	217.28	217.28		53.25	180.073	180.073
53.3	217.281	217.281	217.281	217.281		53.3	180.074	180.074
53.35	217.282	217.282	217.282	217.282		53.35	180.075	180.075
53.4	217.283	217.283	217.283	217.283		53.4	180.076	180.076
53.45	217.284	217.284	217.284	217.284		53.45	180.077	180.077
53.5	217.285	217.285	217.285	217.285		53.5	180.078	180.078
53.55	217.286	217.287	217.287	217.286		53.55	180.08	180.079
53.6	217.288	217.288	217.288	217.288		53.6	180.081	180.08
53.65	217.289	217.289	217.289	217.289		53.65	180.082	180.082
53.7	217.29	217.29	217.29	217.29		53.7	180.083	180.083
53.75	217.291	217.291	217.291	217.291		53.75	180.084	180.084
53.8	217.292	217.292	217.292	217.292		53.8	180.085	180.085
53.85	217.293	217.293	217.293	217.293		53.85	180.086	180.086
53.9	217.294	217.294	217.294	217.294		53.9	180.087	180.087
53.95	217.295	217.296	217.296	217.295		53.95	180.089	180.088
54	217.297	217.297	217.297	217.297		54	180.09	180.089
54.05	217.298	217.298	217.298	217.298		54.05	180.091	180.091
54.1	217.299	217.299	217.299	217.299		54.1	180.092	180.092
54.15	217.3	217.3	217.3	217.3		54.15	180.093	180.093
54.2	217.301	217.301	217.301	217.301		54.2	180.094	180.094
54.25	217.302	217.302	217.302	217.302		54.25	180.095	180.095
54.3	217.303	217.303	217.303	217.303		54.3	180.096	180.096
54.35	217.304	217.305	217.305	217.304		54.35	180.097	180.097
54.4	217.306	217.306	217.306	217.306		54.4	180.099	180.098
54.45	217.307	217.307	217.307	217.307		54.45	180.1	180.1
54.5	217.308	217.308	217.308	217.308		54.5	180.101	180.101
54.55	217.309	217.309	217.309	217.309		54.55	180.102	180.102
54.6	217.31	217.31	217.31	217.31		54.6	180.103	180.103
54.65	217.311	217.311	217.311	217.311		54.65	180.104	180.104
54.7	217.312	217.312	217.312	217.312		54.7	180.105	180.105
54.75	217.313	217.314	217.314	217.313		54.75	180.106	180.106
54.8	217.315	217.315	217.315	217.315		54.8	180.108	180.107
54.85	217.316	217.316	217.316	217.316		54.85	180.109	180.109
54.9	217.317	217.317	217.317	217.317		54.9	180.11	180.11
54.95	217.318	217.318	217.318	217.318		54.95	180.111	180.111
55	217.319	217.319	217.319	217.319		55	180.112	180.112
55.05	217.32	217.32	217.32	217.32		55.05	180.113	180.113
55.1	217.321	217.321	217.321	217.321		55.1	180.114	180.114
55.15	217.322	217.322	217.323	217.322		55.15	180.115	180.115
55.2	217.324	217.324	217.324	217.324		55.2	180.117	180.116
55.25	217.325	217.325	217.325	217.325		55.25	180.118	180.118
55.3	217.326	217.326	217.326	217.326		55.3	180.119	180.119
55.35	217.327	217.327	217.327	217.327		55.35	180.12	180.12
55.4	217.328	217.328	217.328	217.328		55.4	180.121	180.121
55.45	217.329	217.329	217.329	217.329		55.45	180.122	180.122
55.5	217.33	217.33	217.33	217.33		55.5	180.123	180.123
55.55	217.331	217.332	217.332	217.331		55.55	180.124	180.124
55.6	217.333	217.333	217.333	217.333		55.6	180.126	180.125
55.65	217.334	217.334	217.334	217.334		55.65	180.127	180.127
55.7	217.335	217.335	217.335	217.335		55.7	180.128	180.128
55.75	217.336	217.336	217.336	217.336		55.75	180.129	180.129
55.8	217.337	217.337	217.337	217.337		55.8	180.13	180.13
55.85	217.338	217.338	217.338	217.338		55.85	180.131	180.131
55.9	217.339	217.339	217.339	217.339		55.9	180.132	180.132
55.95	217.34	217.34	217.34	217.34		55.95	180.133	180.133
56	217.342	217.342	217.342	217.342		56	180.135	180.134
56.05	217.343	217.343	217.343	217.343		56.05	180.136	180.136
56.1	217.344	217.344	217.344	217.344		56.1	180.137	180.137
56.15	217.345	217.345	217.345	217.345		56.15	180.138	180.138
56.2	217.346	217.346	217.346	217.346		56.2	180.139	180.139
56.25	217.347	217.347	217.347	217.347		56.25	180.14	180.14
56.3	217.348	217.348	217.348	217.348		56.3	180.141	180.141
56.35	217.349	217.349	217.35	217.349		56.35	180.142	180.142
56.4	217.351	217.351	217.351	217.351		56.4	180.144	180.143
56.45	217.352	217.352	217.352	217.352		56.45	180.145	180.145
56.5	217.353	217.353	217.353	217.353		56.5	180.146	180.146
56.55	217.354	217.354	217.354	217.354		56.55	180.147	180.147
56.6	217.355	217.355	217.355	217.355		56.6	180.148	180.148
56.65	217.356	217.356	217.356	217.356		56.65	180.149	180.149
56.7	217.357	217.357	217.357	217.357		56.7	180.15	180.15
56.75	217.358	217.358	217.358	217.358		56.75	180.151	180.151
56.8	217.36	217.36	217.36	217.36		56.8	180.153	180.152
56.85	217.361	217.361	217.361	217.361		56.85	180.154	180.154
56.9	217.362	217.362	217.362	217.362		56.9	180.155	180.155
56.95	217.363	217.363	217.363	217.363		56.95	180.156	180.156
57	217.364	217.364	217.364	217.364		57	180.157	180.157
57.05	217.365	217.365	217.365	217.365		57.05	180.158	180.158
57.1	217.366	217.366	217.366	217.366		57.1	180.159	180.159
57.15	217.367	217.367	217.367	217.367		57.15	180.16	180.16
57.2	217.369	217.369	217.369	217.369		57.2	180.162	180.161
57.25	217.37	217.37	217.37	217.37		57.25	180.163	180.163
57.3	217.371	217.371	217.371	217.371		57.3	180.164	180.164
57.35	217.372	217.372	217.372	217.372		57.35	180.165	180.165
57.4	217.373	217.373	217.373	217.373		57.4	180.166	180.166
57.45	217.374	217.374	217.374	217.374		57.45	180.167	180.167
57.5	217.375	217.375	217.375	217.375		57.5	180.168	180.168
57.55	217.376	217.376	217.376	217.376		57.55	180.169	180.169
57.6	217.378	217.378	217.378	217.378		57.6	180.171	180.17
57.65	217.379	217.379	217.379	217.379		57.65	180.172	180.172
57.7	217.38	217.38	217.38	217.38		57.7	180.173	180.173
57.75	217.381	217.381	217.381	217.381		57.75	180.174	180.174
57.8	217.382	217.382	217.382	217.382		57.8	180.175	180.175
57.85	217.383	217.383	217.383	217.383		57.85	180.176	180.176
57.9	217.384	217.384	217.384	217.384		57.9	180.177	180.177
57.95	217.385	217.385	217.385	217.385		57.95	180.178	180.178
58	217.387	217.387	217.387	217.387		58	180.18	180.179
58.05	217.388	217.388	217.388	217.388		58.05	180.181	180.181
58.1	217.389	217.389	217.389	217.389		58.1	180.182	180.182
58.15	217.39	217.39	217.39	217.39		58.15	180.183	180.183
58.2	217.391	217.391	217.391	217.391		58.2	180.184	180.184
58.25	217.392	217.392	217.392	217.392		58.25	180.185	180.185
58.3	217.393	217.393	217.393	217.393		58.3	180.186	180.186
58.35	217.394	217.394	217.394	217.394		58.35	180.187	180.187
58.4	217.396	217.396	217.396	217.396		58.4	180.189	180.188
58.45	217.397	217.397	217.397	217.397		58.45	180.19	180.19
58.5	217.398	217.398	217.398	217.398		58.5	180.191	180.191
58.55	217.399	217.399	217.399	217.399		58.55	180.192	180.192
58.6	217.4	217.4	217.4	217.4		58.6	180.193	180.193
58.65	217.401	217.401	217.401	217.401		58.65	180.194	180.194
58.7	217.402	217.402	217.402	217.402		58.7	180.195	180.195
58.75	217.403	217.403	217.403	217.403		58.75	180.196	180.196
58.8	217.405	217.405	217.405	217.405		58.8	180.198	180.197
58.85	217.406	217.406	217.406	217.406		58.85	180.199	180.199
58.9	217.407	217.407	217.407	217.407		58.9	180.2	180.2
58.95	217.408	217.408	217.408	217.408		58.95	180.201	180.201
59	217.409	217.409	217.409	217.409		59	180.202	180.202
59.05	217.41	217.41	217.41	217.41		59.05	180.203	180.203
59.1	217.411	217.411	217.411	217.411		59.1	180.204	180.204
59.15	217.412	217.412	217.412	217.412		59.15	180.205	180.205
59.2	217.414	217.414	217.414	217.414		59.2	180.207	180.206
59.25	217.415	217.415	217.415	217.415		59.25	180.208	180.208
59.3	217.416	217.416	217.416	217.416		59.3	180.209	180.209
59.35	217.417	217.417	217.417	217.417		59.35	180.21	180.21
59.4	217.418	217.418	217.418	217.418		59.4	180.211	180.211
59.45	217.419	217.419	217.419	217.419		59.45	180.212	180.212
59.5	217.42	217.42	217.42	217.42		59.5	180.213	180.213
59.55	217.421	217.421	217.421	217.421		59.55	180.214	180.214
59.6	217.423	217.423	217.423	217.423		59.6	180.216	180.215
59.65	217.424	217.424	217.424	217.424		59.65	180.217	180.217
59.7	217.425	217.425	217.425	217.425		59.7	180.218	180.218
59.75	217.426	217.426	217.426	217.426		59.75	180.219	180.219
59.8	217.427	217.427	217.427	217.427		59.8	180.22	180.22
59.85	217.428	217.428	217.428	217.428		59.85	180.221	180.221
59.9	217.429	217.429	217.429	217.429		59.9	180.222	180.222
59.95	217.43	217.43	217.43	217.43		59.95	180.223	180.223
60	217.432	217.432	217.432	217.432		60	180.225	180.224
60.05	217.433	217.433	217.433	217.433		60.05	180.226	180.226
60.1	217.434	217.434	217.434	217.434		60.1	180.227	180.227
60.15	217.435	217.435	217.435	217.435		60.15	180.228	180.228
60.2	217.436	217.436	217.436	217.436		60.2	180.229	180.229
60.25	217.437	217.437	217.437	217.437		60.25	180.23	180.23
60.3	217.438	217.438	217.438	217.438		60.3	180.231	180.231
60.35	217.439	217.439	217.439	217.439		60.35	180.232	180.232
60.4	217.441	217.441	217.441	217.441		60.4	180.233	180.233
60.45	217.442	217.442	217.442	217.442		60.45	180.235	180.235
60.5	217.443	217.443	217.443	217.443		60.5	180.236	180.236
60.55	217.444	217.444	217.444	217.444		60.55	180.237	180.237
60.6	217.445	217.445	217.445	217.445		60.6	180.238	180.238
60.65	217.446	217.446	217.446	217.446		60.65	180.239	180.239
60.7	217.447	217.447	217.447	217.447		60.7	180.24	180.24
60.75	217.448	217.448	217.448	217.448		60.75	180.241	180.241
60.8	217.45	217.45	217.45	217.45		60.8	180.243	180.242
60.85	217.451	217.451	217.451	217.451		60.85	180.244	180.244
60.9	217.452	217.452	217.452	217.452		60.9	180.245	180.245
60.95	217.453	217.453	217.453	217.453		60.95	180.246	180.246
61	217.454	217.454	217.454	217.454		61	180.247	180.247
61.05	217.455	217.455	217.455	217.455		61.05	180.248	180.248
61.1	217.456	217.456	217.456	217.456		61.1	180.249	180.249
61.15	217.457	217.457	217.457	217.457		61.15	180.25	180.25
61.2	217.459	217.459	217.459	217.459		61.2	180.251	180.251
61.25	217.46	217.46	217.46	217.46		61.25	180.253	180.253
61.3	217.461	217.461	217.461	217.461		61.3	180.254	180.254
61.35	217.462	217.462	217.462	217.462		61.35	180.255	180.255
61.4	217.463	217.463	217.463	217.463		61.4	180.256	180.256
61.45	217.464	217.464	217.464	217.464		61.45	180.257	180.257
61.5	217.465	217.465	217.465	217.465		61.5	180.258	180.258
61.55	217.466	217.466	217.466	217.466		61.55	180.259	180.259
61.6	217.468	217.468	217.468	217.468		61.6	180.26	180.26
61.65	217.469	217.469	217.469	217.469		61.65	180.262	180.262
61.7	217.47	217.47	217.47	217.47		61.7	180.263	180.263
61.75	217.471	217.471	217.471	217.471		61.75	180.264	180.264
61.8	217.472	217.472	217.472	217.472		61.8	180.265	180.265
61.85	217.473	217.473	217.473	217.473		61.85	180.266	180.266
61.9	217.474	217.474	217.474	217.474		61.9	180.267	180.267
61.95	217.475	217.475	217.475	217.475		61.95	180.268	180.268
62	217.477	217.477	217.477	217.477		62	180.269	180.269
62.05	217.478	217.478	217.478	217.478		62.05	180.271	180.271
62.1	217.479	217.479	217.479	217.479		62.1	180.272	180.272
62.15	217.48	217.48	217.48	217.48		62.15	180.273	180.273
62.2	217.481	217.481	217.481	217.481		62.2	180.274	180.274
62.25	217.482	217.482	217.482	217.482		62.25	180.275	180.275
62.3	217.483	217.483	217.483	217.483		62.3	180.276	180.276
62.35	217.484	217.484	217.484	217.484		62.35	180.277	180.277
62.4	217.486	217.486	217.486	217.486		62.4	180.278	180.278
62.45	217.487	217.487	217.487	217.487		62.45	180.28	180.28
62.5	217.488	217.488	217.488	217.488		62.5	180.281	180.281
62.55	217.489	217.489	217.489	217.489		62.55	180.282	180.282
62.6	217.49	217.49	217.49	217.49		62.6	180.283	180.283
62.65	217.491	217.491	217.491	217.491		62.65	180.284	180.284
62.7	217.492	217.492	217.492	217.492		62.7	180.285	180.285
62.75	217.493	217.493	217.493	217.493		62.75	180.286	180.286
62.8	217.495	217.495	217.495	217.495		62.8	180.287	180.287
62.85	217.496	217.496	217.496	217.496		62.85	180.289	180.289
62.9	217.497	217.497	217.497	217.497		62.9	180.29	180.29
62.95	217.498	217.498	217.498	217.498		62.95	180.291	180.291
63	217.499	217.499	217.499	217.499		63	180.292	180.292
63.05	217.5	217.5	217.5	217.5		63.05	180.293	180.293
63.1	217.501	217.501	217.501	217.501		63.1	180.294	180.294
63.15	217.502	217.502	217.502	217.502		63.15	180.295	180.295
63.2	217.504	217.504	217.504	217.504		63.2	180.296	180.296
63.25	217.505	217.505	217.505	217.505		63.25	180.298	180.298
63.3	217.506	217.506	217.506	217.506		63.3	180.299	180.299
63.35	217.507	217.507	217.507	217.507		63.35	180.3	180.3
63.4	217.508	217.508	217.508	217.508		63.4	180.301	180.301
63.45	217.509	217.509	217.509	217.509		63.45	180.302	180.302
63.5	217.51	217.51	217.51	217.51		63.5	180.303	180.303
63.55	217.511	217.511	217.511	217.511		63.55	180.304	180.304
63.6	217.513	217.513	217.513	217.513		63.6	180.305	180.305
63.65	217.514	217.514	217.514	217.514		63.65	180.307	180.307
63.7	217.515	217.515	217.515	217.515		63.7	180.308	180.308
63.75	217.516	217.516	217.516	217.516		63.75	180.309	180.309
63.8	217.517	217.517	217.517	217.517		63.8	180.31	180.31
63.85	217.518	217.518	217.518	217.518		63.85	180.311	180.311
63.9	217.519	217.519	217.519	217.519		63.9	180.312	180.312
63.95	217.52	217.52	217.52	217.52		63.95	180.313	180.313
64	217.522	217.522	217.522	217.522		64	180.314	180.315
64.05	217.523	217.523	217.523	217.523		64.05	180.316	180.316
64.1	217.524	217.524	217.524	217.524		64.1	180.317	180.317
64.15	217.525	217.525	217.525	217.525		64.15	180.318	180.318
64.2	217.526	217.526	217.526	217.526		64.2	180.319	180.319
64.25	217.527	217.527	217.527	217.527		64.25	180.32	180.32
64.3	217.528	217.528	217.528	217.528		64.3	180.321	180.321
64.35	217.529	217.529	217.529	217.529		64.35	180.322	180.322
64.4	217.531	217.531	217.531	217.531		64.4	180.323	180.323
64.45	217.532	217.532	217.532	217.532		64.45	180.325	180.325
64.5	217.533	217.533	217.533	217.533		64.5	180.326	180.326
64.55	217.534	217.534	217.534	217.534		64.55	180.327	180.327
64.6	217.535	217.535	217.535	217.535		64.6	180.328	180.328
64.65	217.536	217.536	217.536	217.536		64.65	180.329	180.329
64.7	217.537	217.537	217.537	217.537		64.7	180.33	180.33
64.75	217.538	217.538	217.538	217.538		64.75	180.331	180.331
64.8	217.54	217.54	217.54	217.54		64.8	180.332	180.333
64.85	217.541	217.541	217.541	217.541		64.85	180.334	180.334
64.9	217.542	217.542	217.542	217.542		64.9	180.335	180.335
64.95	217.543	217.543	217.543	217.543		64.95	180.336	180.336
65	217.544	217.544	217.544	217.544		65	180.337	180.337
65.05	217.545	217.545	217.545	217.545		65.05	180.338	180.338
65.1	217.546	217.546	217.546	217.546		65.1	180.339	180.339
65.15	217.547	217.547	217.547	217.547		65.15	180.34	180.34
65.2	217.549	217.549	217.549	217.549		65.2	180.341	180.341
65.25	217.55	217.55	217.55	217.55		65.25	180.343	180.343
65.3	217.551	217.551	217.551	217.551		65.3	180.344	180.344
65.35	217.552	217.552	217.552	217.552		65.35	180.345	180.345
65.4	217.553	217.553	217.553	217.553		65.4	180.346	180.346
65.45	217.554	217.554	217.554	217.554		65.45	180.347	180.347
65.5	217.555	217.555	217.555	217.555		65.5	180.348	180.348
65.55	217.556	217.556	217.556	217.556		65.55	180.349	180.349
65.6	217.558	217.558	217.558	217.558		65.6	180.35	180.351
65.65	217.559	217.559	217.559	217.559		65.65	180.352	180.352
65.7	217.56	217.56	217.56	217.56		65.7	180.353	180.353
65.75	217.561	217.561	217.561	217.561		65.75	180.354	180.354
65.8	217.562	217.562	217.562	217.562		65.8	180.355	180.355
65.85	217.563	217.563	217.563	217.563		65.85	180.356	180.356
65.9	217.564	217.564	217.564	217.564		65.9	180.357	180.357
65.95	217.565	217.565	217.565	217.565		65.95	180.358	180.358
66	217.567	217.567	217.567	217.567		66	180.359	180.359
66.05	217.568	217.568	217.568	217.568		66.05	180.361	180.361
66.1	217.569	217.569	217.569	217.569		66.1	180.362	180.362
66.15	217.57	217.57	217.57	217.57		66.15	180.363	180.363
66.2	217.571	217.571	217.571	217.571		66.2	180.364	180.364
66.25	217.572	217.572	217.572	217.572		66.25	180.365	180.365
66.3	217.573	217.573	217.573	217.573		66.3	180.366	180.366
66.35	217.574	217.574	217.574	217.574		66.35	180.367	180.367
66.4	217.576	217.576	217.576	217.576		66.4	180.368	180.369
66.45	217.577	217.577	217.577	217.577		66.45	180.37	180.37
66.5	217.578	217.578	217.578	217.578		66.5	180.371	180.371
66.55	217.579	217.579	217.579	217.579		66.55	180.372	180.372
66.6	217.58	217.58	217.58	217.58		66.6	180.373	180.373
66.65	217.581	217.581	217.581	217.581		66.65	180.374	180.374
66.7	217.582	217.582	217.582	217.582		66.7	180.375	180.375
66.75	217.583	217.583	217.583	217.583		66.75	180.376	180.376
66.8	217.585	217.585	217.585	217.585		66.8	180.377	180.377
66.85	217.586	217.586	217.586	217.586		66.85	180.379	180.379
66.9	217.587	217.587	217.587	217.587		66.9	180.38	180.38
66.95	217.588	217.588	217.588	217.588		66.95	180.381	180.381
67	217.589	217.589	217.589	217.589		67	180.382	180.382
67.05	217.59	217.59	217.59	217.59		67.05	180.383	180.383
67.1	217.591	217.591	217.591	217.591		67.1	180.384	180.384
67.15	217.592	217.592	217.592	217.592		67.15	180.385	180.385
67.2	217.594	217.594	217.594	217.594		67.2	180.386	180.387
67.25	217.595	217.595	217.595	217.595		67.25	180.388	180.388
67.3	217.596	217.596	217.596	217.596		67.3	180.389	180.389
67.35	217.597	217.597	217.597	217.597		67.35	180.39	180.39
67.4	217.598	217.598	217.598	217.598		67.4	180.391	180.391
67.45	217.599	217.599	217.599	217.599		67.45	180.392	180.392
67.5	217.6	217.6	217.6	217.6		67.5	180.393	180.393
67.55	217.601	217.601	217.601	217.601		67.55	180.394	180.394
67.6	217.603	217.603	217.603	217.603		67.6	180.395	180.395
67.65	217.604	217.604	217.604	217.604		67.65	180.397	180.397
67.7	217.605	217.605	217.605	217.605		67.7	180.398	180.398
67.75	217.606	217.606	217.606	217.606		67.75	180.399	180.399
67.8	217.607	217.607	217.607	217.607		67.8	180.4	180.4
67.85	217.608	217.608	217.608	217.608		67.85	180.401	180.401
67.9	217.609	217.609	217.609	217.609		67.9	180.402	180.402
67.95	217.61	217.61	217.61	217.61		67.95	180.403	180.403
68	217.612	217.612	217.612	217.612		68	180.405	180.405
68.05	217.613	217.613	217.613	217.613		68.05	180.406	180.406
68.1	217.614	217.614	217.614	217.614		68.1	180.407	180.407
68.15	217.615	217.615	217.615	217.615		68.15	180.408	180.408
68.2	217.616	217.616	217.616	217.616		68.2	180.409	180.409
68.25	217.617	217.617	217.617	217.617		68.25	180.41	180.41
68.3	217.618	217.618	217.618	217.618		68.3	180.411	180.411
68.35	217.619	217.619	217.619	217.619		68.35	180.412	180.412
68.4	217.621	217.621	217.621	217.621		68.4	180.413	180.413
68.45	217.622	217.622	217.622	217.622		68.45	180.415	180.415
68.5	217.623	217.623	217.623	217.623		68.5	180.416	180.416
68.55	217.624	217.624	217.624	217.624		68.55	180.417	180.417
68.6	217.625	217.625	217.625	217.625		68.6	180.418	180.418
68.65	217.626	217.626	217.626	217.626		68.65	180.419	180.419
68.7	217.627	217.627	217.627	217.627		68.7	180.42	180.42
68.75	217.628	217.628	217.628	217.628		68.75	180.421	180.421
68.8	217.63	217.63	217.63	217.63		68.8	180.423	180.423
68.85	217.631	217.631	217.631	217.631		68.85	180.424	180.424
68.9	217.632	217.632	217.632	217.632		68.9	180.425	180.425
68.95	217.633	217.633	217.633	217.633		68.95	180.426	180.426
69	217.634	217.634	217.634	217.634		69	180.427	180.427
69.05	217.635	217.635	217.635	217.635		69.05	180.428	180.428
69.1	217.636	217.636	217.636	217.636		69.1	180.429	180.429
69.15	217.637	217.637	217.637	217.637		69.15	180.43	180.43
69.2	217.639	217.639	217.639	217.639		69.2	180.431	180.431
69.25	217.64	217.64	217.64	217.64		69.25	180.433	180.433
69.3	217.641	217.641	217.641	217.641		69.3	180.434	180.434
69.35	217.642	217.642	217.642	217.642		69.35	180.435	180.435
69.4	217.643	217.643	217.643	217.643		69.4	180.436	180.436
69.45	217.644	217.644	217.644	217.644		69.45	180.437	180.437
69.5	217.645	217.645	217.645	217.645		69.5	180.438	180.438
69.55	217.646	217.646	217.646	217.646		69.55	180.439	180.439
69.6	217.648	217.648	217.648	217.648		69.6	180.44	180.44
69.65	217.649	217.649	217.649	217.649		69.65	180.442	180.442
69.7	217.65	217.65	217.65	217.65		69.7	180.443	180.443
69.75	217.651	217.651	217.651	217.651		69.75	180.444	180.444
69.8	217.652	217.652	217.652	217.652		69.8	180.445	180.445
69.85	217.653	217.653	217.653	217.653		69.85	180.446	180.446
69.9	217.654	217.654	217.654	217.654		69.9	180.447	180.447
69.95	217.655	217.655	217.655	217.655		69.95	180.448	180.448
70	217.657	217.657	217.657	217.657		70	180.45	180.45
70.05	217.658	217.658	217.658	217.658		70.05	180.451	180.451
70.1	217.659	217.659	217.659	217.659		70.1	180.452	180.452
70.15	217.66	217.66	217.66	217.66		70.15	180.453	180.453
70.2	217.661	217.661	217.661	217.661		70.2	180.454	180.454
70.25	217.662	217.662	217.662	217.662		70.25	180.455	180.455
70.3	217.663	217.663	217.663	217.663		70.3	180.456	180.456
70.35	217.664	217.664	217.664	217.664		70.35	180.457	180.457
70.4	217.666	217.666	217.666	217.666		70.4	180.458	180.458
70.45	217.667	217.667	217.667	217.667		70.45	180.46	180.46
70.5	217.668	217.668	217.668	217.668		70.5	180.461	180.461
70.55	217.669	217.669	217.669	217.669		70.55	180.462	180.462
70.6	217.67	217.67	217.67	217.67		70.6	180.463	180.463
70.65	217.671	217.671	217.671	217.671		70.65	180.464	180.464
70.7	217.672	217.672	217.672	217.672		70.7	180.465	180.465
70.75	217.673	217.673	217.673	217.673		70.75	180.466	180.466
70.8	217.675	217.675	217.675	217.675		70.8	180.468	180.468
70.85	217.676	217.676	217.676	217.676		70.85	180.469	180.469
70.9	217.677	217.677	217.677	217.677		70.9	180.47	180.47
70.95	217.678	217.678	217.678	217.678		70.95	180.471	180.471
71	217.679	217.679	217.679	217.679		71	180.472	180.472
71.05	217.68	217.68	217.68	217.68		71.05	180.473	180.473
71.1	217.681	217.681	217.681	217.681		71.1	180.474	180.474
71.15	217.682	217.682	217.682	217.682		71.15	180.475	180.475
71.2	217.684	217.684	217.684	217.684		71.2	180.476	180.476
71.25	217.685	217.685	217.685	217.685		71.25	180.478	180.478
71.3	217.686	217.686	217.686	217.686		71.3	180.479	180.479
71.35	217.687	217.687	217.687	217.687		71.35	180.48	180.48
71.4	217.688	217.688	217.688	217.688		71.4	180.481	180.481
71.45	217.689	217.689	217.689	217.689		71.45	180.482	180.482
71.5	217.69	217.69	217.69	217.69		71.5	180.483	180.483
71.55	217.691	217.691	217.691	217.691		71.55	180.484	180.484
71.6	217.693	217.693	217.693	217.693		71.6	180.486	180.486
71.65	217.694	217.694	217.694	217.694		71.65	180.487	180.487
71.7	217.695	217.695	217.695	217.695		71.7	180.488	180.488
71.75	217.696	217.696	217.696	217.696		71.75	180.489	180.489
71.8	217.697	217.697	217.697	217.697		71.8	180.49	180.49
71.85	217.698	217.698	217.698	217.698		71.85	180.491	180.491
71.9	217.699	217.699	217.699	217.699		71.9	180.492	180.492
71.95	217.7	217.7	217.7	217.7		71.95	180.493	180.493
72	217.702	217.702	217.702	217.702		72	180.494	180.494
72.05	217.703	217.703	217.703	217.703		72.05	180.496	180.496
72.1	217.704	217.704	217.704	217.704		72.1	180.497	180.497
72.15	217.705	217.705	217.705	217.705		72.15	180.498	180.498
72.2	217.706	217.706	217.706	217.706		72.2	180.499	180.499
72.25	217.707	217.707	217.707	217.707		72.25	180.5	180.5
72.3	217.708	217.708	217.708	217.708		72.3	180.501	180.501
72.35	217.709	217.709	217.709	217.709		72.35	180.502	180.502
72.4	217.711	217.711	217.711	217.711		72.4	180.504	180.504
72.45	217.712	217.712	217.712	217.712		72.45	180.505	180.505
72.5	217.713	217.713	217.713	217.713		72.5	180.506	180.506
72.55	217.714	217.714	217.714	217.714		72.55	180.507	180.507
72.6	217.715	217.715	217.715	217.715		72.6	180.508	180.508
72.65	217.716	217.716	217.716	217.716		72.65	180.509	180.509
72.7	217.717	217.717	217.717	217.717		72.7	180.51	180.51
72.75	217.718	217.718	217.718	217.718		72.75	180.511	180.511
72.8	217.72	217.72	217.72	217.72		72.8	180.512	180.512
72.85	217.721	217.721	217.721	217.721		72.85	180.514	180.514
72.9	217.722	217.722	217.722	217.722		72.9	180.515	180.515
72.95	217.723	217.723	217.723	217.723		72.95	180.516	180.516
73	217.724	217.724	217.724	217.724		73	180.517	180.517
73.05	217.725	217.725	217.725	217.725		73.05	180.518	180.518
73.1	217.726	217.726	217.726	217.726		73.1	180.519	180.519
73.15	217.727	217.727	217.727	217.727		73.15	180.52	180.52
73.2	217.729	217.729	217.729	217.729		73.2	180.522	180.522
73.25	217.73	217.73	217.73	217.73		73.25	180.523	180.523
73.3	217.731	217.731	217.731	217.731		73.3	180.524	180.524
73.35	217.732	217.732	217.732	217.732		73.35	180.525	180.525
73.4	217.733	217.733	217.733	217.733		73.4	180.526	180.526
73.45	217.734	217.734	217.734	217.734		73.45	180.527	180.527
73.5	217.735	217.735	217.735	217.735		73.5	180.528	180.528
73.55	217.736	217.736	217.736	217.736		73.55	180.529	180.529
73.6	217.738	217.738	217.738	217.738		73.6	180.53	180.53
73.65	217.739	217.739	217.739	217.739		73.65	180.532	180.532
73.7	217.74	217.74	217.74	217.74		73.7	180.533	180.533
73.75	217.741	217.741	217.741	217.741		73.75	180.534	180.534
73.8	217.742	217.742	217.742	217.742		73.8	180.535	180.535
73.85	217.743	217.743	217.743	217.743		73.85	180.536	180.536
73.9	217.744	217.744	217.744	217.744		73.9	180.537	180.537
73.95	217.745	217.745	217.745	217.745		73.95	180.538	180.538
74	217.747	217.747	217.747	217.747		74	180.54	180.54
74.05	217.748	217.748	217.748	217.748		74.05	180.541	180.541
74.1	217.749	217.749	217.749	217.749		74.1	180.542	180.542
74.15	217.75	217.75	217.75	217.75		74.15	180.543	180.543
74.2	217.751	217.751	217.751	217.751		74.2	180.544	180.544
74.25	217.752	217.752	217.752	217.752		74.25	180.545	180.545
74.3	217.753	217.753	217.753	217.753		74.3	180.546	180.546
74.35	217.754	217.754	217.754	217.754		74.35	180.547	180.547
74.4	217.756	217.756	217.756	217.756		74.4	180.548	180.548
74.45	217.757	217.757	217.757	217.757		74.45	180.55	180.55
74.5	217.758	217.758	217.758	217.758		74.5	180.551	180.551
74.55	217.759	217.759	217.759	217.759		74.55	180.552	180.552
74.6	217.76	217.76	217.76	217.76		74.6	180.553	180.553
74.65	217.761	217.761	217.761	217.761		74.65	180.554	180.554
74.7	217.762	217.762	217.762	217.762		74.7	180.555	180.555
74.75	217.763	217.763	217.763	217.763		74.75	180.556	180.556
74.8	217.765	217.765	217.765	217.765		74.8	180.558	180.558
74.85	217.766	217.766	217.766	217.766		74.85	180.559	180.559
74.9	217.767	217.767	217.767	217.767		74.9	180.56	180.56
74.95	217.768	217.768	217.768	217.768		74.95	180.561	180.561
75	217.769	217.769	217.769	217.769		75	180.562	180.562
75.05	217.77	217.77	217.77	217.77		75.05	180.563	180.563
75.1	217.771	217.771	217.771	217.771		75.1	180.564	180.564
75.15	217.772	217.772	217.772	217.772		75.15	180.565	180.565
75.2	217.774	217.774	217.774	217.774		75.2	180.566	180.566
75.25	217.775	217.775	217.775	217.775		75.25	180.568	180.568
75.3	217.776	217.776	217.776	217.776		75.3	180.569	180.569
75.35	217.777	217.777	217.777	217.777		75.35	180.57	180.57
75.4	217.778	217.778	217.778	217.778		75.4	180.571	180.571
75.45	217.779	217.779	217.779	217.779		75.45	180.572	180.572
75.5	217.78	217.78	217.78	217.78		75.5	180.573	180.573
75.55	217.781	217.781	217.781	217.781		75.55	180.574	180.574
75.6	217.783	217.783	217.783	217.783		75.6	180.576	180.576
75.65	217.784	217.784	217.784	217.784		75.65	180.577	180.577
75.7	217.785	217.785	217.785	217.785		75.7	180.578	180.578
75.75	217.786	217.786	217.786	217.786		75.75	180.579	180.579
75.8	217.787	217.787	217.787	217.787		75.8	180.58	180.58
75.85	217.788	217.788	217.788	217.788		75.85	180.581	180.581
75.9	217.789	217.789	217.789	217.789		75.9	180.582	180.582
75.95	217.79	217.79	217.79	217.79		75.95	180.583	180.583
76	217.792	217.792	217.792	217.792		76	180.584	180.584
76.05	217.793	217.793	217.793	217.793		76.05	180.586	180.586
76.1	217.794	217.794	217.794	217.794		76.1	180.587	180.587
76.15	217.795	217.795	217.795	217.795		76.15	180.588	180.588
76.2	217.796	217.796	217.796	217.796		76.2	180.589	180.589
76.25	217.797	217.797	217.797	217.797		76.25	180.59	180.59
76.3	217.798	217.798	217.798	217.798		76.3	180.591	180.591
76.35	217.799	217.799	217.799	217.799		76.35	180.592	180.592
76.4	217.801	217.801	217.801	217.801		76.4	180.594	180.594
76.45	217.802	217.802	217.802	217.802		76.45	180.595	180.595
76.5	217.803	217.803	217.803	217.803		76.5	180.596	180.596
76.55	217.804	217.804	217.804	217.804		76.55	180.597	180.597
76.6	217.805	217.805	217.805	217.805		76.6	180.598	180.598
76.65	217.806	217.806	217.806	217.806		76.65	180.599	180.599
76.7	217.807	217.807	217.807	217.807		76.7	180.6	180.6
76.75	217.808	217.808	217.808	217.808		76.75	180.601	180.601
76.8	217.81	217.81	217.81	217.81		76.8	180.602	180.602
76.85	217.811	217.811	217.811	217.811		76.85	180.604	180.604
76.9	217.812	217.812	217.812	217.812		76.9	180.605	180.605
76.95	217.813	217.813	217.813	217.813		76.95	180.606	180.606
77	217.814	217.814	217.814	217.814		77	180.607	180.607
77.05	217.815	217.815	217.815	217.815		77.05	180.608	180.608
77.1	217.816	217.816	217.816	217.816		77.1	180.609	180.609
77.15	217.817	217.817	217.817	217.817		77.15	180.61	180.61
77.2	217.819	217.819	217.819	217.819		77.2	180.612	180.612
77.25	217.82	217.82	217.82	217.82		77.25	180.613	180.613
77.3	217.821	217.821	217.821	217.821		77.3	180.614	180.614
77.35	217.822	217.822	217.822	217.822		77.35	180.615	180.615
77.4	217.823	217.823	217.823	217.823		77.4	180.616	180.616
77.45	217.824	217.824	217.824	217.824		77.45	180.617	180.617
77.5	217.825	217.825	217.825	217.825		77.5	180.618	180.618
77.55	217.826	217.826	217.826	217.826		77.55	180.619	180.619
77.6	217.828	217.828	217.828	217.828		77.6	180.62	180.62
77.65	217.829	217.829	217.829	217.829		77.65	180.622	180.622
77.7	217.83	217.83	217.83	217.83		77.7	180.623	180.623
77.75	217.831	217.831	217.831	217.831		77.75	180.624	180.624
77.8	217.832	217.832	217.832	217.832		77.8	180.625	180.625
77.85	217.833	217.833	217.833	217.833		77.85	180.626	180.626
77.9	217.834	217.834	217.834	217.834		77.9	180.627	180.627
77.95	217.835	217.835	217.835	217.835		77.95	180.628	180.628
78	217.837	217.837	217.837	217.837		78	180.63	180.63
78.05	217.838	217.838	217.838	217.838		78.05	180.631	180.631
78.1	217.839	217.839	217.839	217.839		78.1	180.632	180.632
78.15	217.84	217.84	217.84	217.84		78.15	180.633	180.633
78.2	217.841	217.841	217.841	217.841		78.2	180.634	180.634
78.25	217.842	217.842	217.842	217.842		78.25	180.635	180.635
78.3	217.843	217.843	217.843	217.843		78.3	180.636	180.636
78.35	217.844	217.844	217.844	217.844		78.35	180.637	180.637
78.4	217.846	217.846	217.846	217.846		78.4	180.638	180.638
78.45	217.847	217.847	217.847	217.847		78.45	180.64	180.64
78.5	217.848	217.848	217.848	217.848		78.5	180.641	180.641
78.55	217.849	217.849	217.849	217.849		78.55	180.642	180.642
78.6	217.85	217.85	217.85	217.85		78.6	180.643	180.643
78.65	217.851	217.851	217.851	217.851		78.65	180.644	180.644
78.7	217.852	217.852	217.852	217.852		78.7	180.645	180.645
78.75	217.853	217.853	217.853	217.853		78.75	180.646	180.646
78.8	217.855	217.855	217.855	217.855		78.8	180.648	180.648
78.85	217.856	217.856	217.856	217.856		78.85	180.649	180.649
78.9	217.857	217.857	217.857	217.857		78.9	180.65	180.65
78.95	217.858	217.858	217.858	217.858		78.95	180.651	180.651
79	217.859	217.859	217.859	217.859		79	180.652	180.652
79.05	217.86	217.86	217.86	217.86		79.05	180.653	180.653
79.1	217.861	217.861	217.861	217.861		79.1	180.654	180.654
79.15	217.862	217.862	217.862	217.862		79.15	180.655	180.655
79.2	217.864	217.864	217.864	217.864		79.2	180.656	180.656
79.25	217.865	217.865	217.865	217.865		79.25	180.658	180.658
79.3	217.866	217.866	217.866	217.866		79.3	180.659	180.659
79.35	217.867	217.867	217.867	217.867		79.35	180.66	180.66
79.4	217.868	217.868	217.868	217.868		79.4	180.661	180.661
79.45	217.869	217.869	217.869	217.869		79.45	180.662	180.662
79.5	217.87	217.87	217.87	217.87		79.5	180.663	180.663
79.55	217.871	217.871	217.871	217.871		79.55	180.664	180.664
79.6	217.873	217.873	217.873	217.873		79.6	180.666	180.666
79.65	217.874	217.874	217.874	217.874		79.65	180.667	180.667
79.7	217.875	217.875	217.875	217.875		79.7	180.668	180.668
79.75	217.876	217.876	217.876	217.876		79.75	180.669	180.669
79.8	217.877	217.877	217.877	217.877		79.8	180.67	180.67
79.85	217.878	217.878	217.878	217.878		79.85	180.671	180.671
79.9	217.879	217.879	217.879	217.879		79.9	180.672	180.672
79.95	217.88	217.88	217.88	217.88		79.95	180.673	180.673
80	217.882	217.882	217.882	217.882		80	180.674	180.674
80.05	217.883	217.883	217.883	217.883		80.05	180.676	180.676
80.1	217.884	217.884	217.884	217.884		80.1	180.677	180.677
80.15	217.885	217.885	217.885	217.885		80.15	180.678	180.678
80.2	217.886	217.886	217.886	217.886		80.2	180.679	180.679
80.25	217.887	217.887	217.887	217.887		80.25	180.68	180.68
80.3	217.888	217.888	217.888	217.888		80.3	180.681	180.681
80.35	217.889	217.889	217.889	217.889		80.35	180.682	180.682
80.4	217.891	217.891	217.891	217.891		80.4	180.684	180.684
80.45	217.892	217.892	217.892	217.892		80.45	180.685	180.685
80.5	217.893	217.893	217.893	217.893		80.5	180.686	180.686
80.55	217.894	217.894	217.894	217.894		80.55	180.687	180.687
80.6	217.895	217.895	217.895	217.895		80.6	180.688	180.688
80.65	217.896	217.896	217.896	217.896		80.65	180.689	180.689
80.7	217.897	217.897	217.897	217.897		80.7	180.69	180.69
80.75	217.898	217.898	217.898	217.898		80.75	180.691	180.691
80.8	217.9	217.9	217.9	217.9		80.8	180.692	180.692
80.85	217.901	217.901	217.901	217.901		80.85	180.694	180.694
80.9	217.902	217.902	217.902	217.902		80.9	180.695	180.695
80.95	217.903	217.903	217.903	217.903		80.95	180.696	180.696
81	217.904	217.904	217.904	217.904		81	180.697	180.697
81.05	217.905	217.905	217.905	217.905		81.05	180.698	180.698
81.1	217.906	217.906	217.906	217.906		81.1	180.699	180.699
81.15	217.907	217.907	217.907	217.907		81.15	180.7	180.7
81.2	217.909	217.909	217.909	217.909		81.2	180.702	180.702
81.25	217.91	217.91	217.91	217.91		81.25	180.703	180.703
81.3	217.911	217.911	217.911	217.911		81.3	180.704	180.704
81.35	217.912	217.912	217.912	217.912		81.35	180.705	180.705
81.4	217.913	217.913	217.913	217.913		81.4	180.706	180.706
81.45	217.914	217.914	217.914	217.914		81.45	180.707	180.707
81.5	217.915	217.915	217.915	217.915		81.5	180.708	180.708
81.55	217.916	217.916	217.916	217.916		81.55	180.709	180.709
81.6	217.918	217.918	217.918	217.918		81.6	180.71	180.71
81.65	217.919	217.919	217.919	217.919		81.65	180.712	180.712
81.7	217.92	217.92	217.92	217.92		81.7	180.713	180.713
81.75	217.921	217.921	217.921	217.921		81.75	180.714	180.714
81.8	217.922	217.922	217.922	217.922		81.8	180.715	180.715
81.85	217.923	217.923	217.923	217.923		81.85	180.716	180.716
81.9	217.924	217.924	217.924	217.924		81.9	180.717	180.717
81.95	217.925	217.925	217.925	217.925		81.95	180.718	180.718
82	217.927	217.927	217.927	217.927		82	180.72	180.72
82.05	217.928	217.928	217.928	217.928		82.05	180.721	180.721
82.1	217.929	217.929	217.929	217.929		82.1	180.722	180.722
82.15	217.93	217.93	217.93	217.93		82.15	180.723	180.723
82.2	217.931	217.931	217.931	217.931		82.2	180.724	180.724
82.25	217.932	217.932	217.932	217.932		82.25	180.725	180.725
82.3	217.933	217.933	217.933	217.933		82.3	180.726	180.726
82.35	217.934	217.934	217.934	217.934		82.35	180.727	180.727
82.4	217.936	217.936	217.936	217.936		82.4	180.728	180.728
82.45	217.937	217.937	217.937	217.937		82.45	180.73	180.73
82.5	217.938	217.938	217.938	217.938		82.5	180.731	180.731
82.55	217.939	217.939	217.939	217.939		82.55	180.732	180.732
82.6	217.94	217.94	217.94	217.94		82.6	180.733	180.733
82.65	217.941	217.941	217.941	217.941		82.65	180.734	180.734
82.7	217.942	217.942	217.942	217.942		82.7	180.735	180.735
82.75	217.943	217.943	217.943	217.943		82.75	180.736	180.736
82.8	217.945	217.945	217.945	217.945		82.8	180.738	180.738
82.85	217.946	217.946	217.946	217.946		82.85	180.739	180.739
82.9	217.947	217.947	217.947	217.947		82.9	180.74	180.74
82.95	217.948	217.948	217.948	217.948		82.95	180.741	180.741
83	217.949	217.949	217.949	217.949		83	180.742	180.742
83.05	217.95	217.95	217.95	217.95		83.05	180.743	180.743
83.1	217.951	217.951	217.951	217.951		83.1	180.744	180.744
83.15	217.952	217.952	217.952	217.952		83.15	180.745	180.745
83.2	217.954	217.954	217.954	217.954		83.2	180.746	180.746
83.25	217.955	217.955	217.955	217.955		83.25	180.748	180.748
83.3	217.956	217.956	217.956	217.956		83.3	180.749	180.749
83.35	217.957	217.957	217.957	217.957		83.35	180.75	180.75
83.4	217.958	217.958	217.958	217.958		83.4	180.751	180.751
83.45	217.959	217.959	217.959	217.959		83.45	180.752	180.752
83.5	217.96	217.96	217.96	217.96		83.5	180.753	180.753
83.55	217.961	217.961	217.961	217.961		83.55	180.754	180.754
83.6	217.963	217.963	217.963	217.963		83.6	180.756	180.756
83.65	217.964	217.964	217.964	217.964		83.65	180.757	180.757
83.7	217.965	217.965	217.965	217.965		83.7	180.758	180.758
83.75	217.966	217.966	217.966	217.966		83.75	180.759	180.759
83.8	217.967	217.967	217.967	217.967		83.8	180.76	180.76
83.85	217.968	217.968	217.968	217.968		83.85	180.761	180.761
83.9	217.969	217.969	217.969	217.969		83.9	180.762	180.762
83.95	217.97	217.97	217.97	217.97		83.95	180.763	180.763
84	217.972	217.972	217.972	217.972		84	180.764	180.764
84.05	217.973	217.973	217.973	217.973		84.05	180.766	180.766
84.1	217.974	217.974	217.974	217.974		84.1	180.767	180.767
84.15	217.975	217.975	217.975	217.975		84.15	180.768	180.768
84.2	217.976	217.976	217.976	217.976		84.2	180.769	180.769
84.25	217.977	217.977	217.977	217.977		84.25	180.77	180.77
84.3	217.978	217.978	217.978	217.978		84.3	180.771	180.771
84.35	217.979	217.979	217.979	217.979		84.35	180.772	180.772
84.4	217.981	217.981	217.981	217.981		84.4	180.774	180.774
84.45	217.982	217.982	217.982	217.982		84.45	180.775	180.775
84.5	217.983	217.983	217.983	217.983		84.5	180.776	180.776
84.55	217.984	217.984	217.984	217.984		84.55	180.777	180.777
84.6	217.985	217.985	217.985	217.985		84.6	180.778	180.778
84.65	217.986	217.986	217.986	217.986		84.65	180.779	180.779
84.7	217.987	217.987	217.987	217.987		84.7	180.78	180.78
84.75	217.988	217.988	217.988	217.988		84.75	180.781	180.781
84.8	217.99	217.99	217.99	217.99		84.8	180.782	180.782
84.85	217.991	217.991	217.991	217.991		84.85	180.784	180.784
84.9	217.992	217.992	217.992	217.992		84.9	180.785	180.785
84.95	217.993	217.993	217.993	217.993		84.95	180.786	180.786
85	217.994	217.994	217.994	217.994		85	180.787	180.787
85.05	217.995	217.995	217.995	217.995		85.05	180.788	180.788
85.1	217.996	217.996	217.996	217.996		85.1	180.789	180.789
85.15	217.997	217.997	217.997	217.997		85.15	180.79	180.79
85.2	217.999	217.999	217.999	217.999		85.2	180.792	180.792
85.25	218	218	218	218		85.25	180.793	180.793
85.3	218.001	218.001	218.001	218.001		85.3	180.794	180.794
85.35	218.002	218.002	218.002	218.002		85.35	180.795	180.795
85.4	218.003	218.003	218.003	218.003		85.4	180.796	180.796
85.45	218.004	218.004	218.004	218.004		85.45	180.797	180.797
85.5	218.005	218.005	218.005	218.005		85.5	180.798	180.798
85.55	218.006	218.006	218.006	218.006		85.55	180.799	180.799
85.6	218.008	218.008	218.008	218.008		85.6	180.8	180.8
85.65	218.009	218.009	218.009	218.009		85.65	180.802	180.802
85.7	218.01	218.01	218.01	218.01		85.7	180.803	180.803
85.75	218.011	218.011	218.011	218.011		85.75	180.804	180.804
85.8	218.012	218.012	218.012	218.012		85.8	180.805	180.805
85.85	218.013	218.013	218.013	218.013		85.85	180.806	180.806
85.9	218.014	218.014	218.014	218.014		85.9	180.807	180.807
85.95	218.015	218.015	218.015	218.015		85.95	180.808	180.808
86	218.017	218.017	218.017	218.017		86	180.81	180.81
86.05	218.018	218.018	218.018	218.018		86.05	180.811	180.811
86.1	218.019	218.019	218.019	218.019		86.1	180.812	180.812
86.15	218.02	218.02	218.02	218.02		86.15	180.813	180.813
86.2	218.021	218.021	218.021	218.021		86.2	180.814	180.814
86.25	218.022	218.022	218.022	218.022		86.25	180.815	180.815
86.3	218.023	218.023	218.023	218.023		86.3	180.816	180.816
86.35	218.024	218.024	218.024	218.024		86.35	180.817	180.817
86.4	218.026	218.026	218.026	218.026		86.4	180.819	180.819
86.45	218.027	218.027	218.027	218.027		86.45	180.82	180.82
86.5	218.028	218.028	218.028	218.028		86.5	180.821	180.821
86.55	218.029	218.029	218.029	218.029		86.55	180.822	180.822
86.6	218.03	218.03	218.03	218.03		86.6	180.823	180.823
86.65	218.031	218.031	218.031	218.031		86.65	180.824	180.824
86.7	218.032	218.032	218.032	218.032		86.7	180.825	180.825
86.75	218.033	218.033	218.033	218.033		86.75	180.826	180.826
86.8	218.035	218.035	218.035	218.035		86.8	180.827	180.827
86.85	218.036	218.036	218.036	218.036		86.85	180.829	180.829
86.9	218.037	218.037	218.037	218.037		86.9	180.83	180.83
86.95	218.038	218.038	218.038	218.038		86.95	180.831	180.831
87	218.039	218.039	218.039	218.039		87	180.832	180.832
87.05	218.04	218.04	218.04	218.04		87.05	180.833	180.833
87.1	218.041	218.041	218.041	218.041		87.1	180.834	180.834
87.15	218.042	218.042	218.042	218.042		87.15	180.835	180.835
87.2	218.044	218.044	218.044	218.044		87.2	180.837	180.837
87.25	218.045	218.045	218.045	218.045		87.25	180.838	180.838
87.3	218.046	218.046	218.046	218.046		87.3	180.839	180.839
87.35	218.047	218.047	218.047	218.047		87.35	180.84	180.84
87.4	218.048	218.048	218.048	218.048		87.4	180.841	180.841
87.45	218.049	218.049	218.049	218.049		87.45	180.842	180.842
87.5	218.05	218.05	218.05	218.05		87.5	180.843	180.843
87.55	218.051	218.051	218.051	218.051		87.55	180.844	180.844
87.6	218.053	218.053	218.053	218.053		87.6	180.845	180.845
87.65	218.054	218.054	218.054	218.054		87.65	180.847	180.847
87.7	218.055	218.055	218.055	218.055		87.7	180.848	180.848
87.75	218.056	218.056	218.056	218.056		87.75	180.849	180.849
87.8	218.057	218.057	218.057	218.057		87.8	180.85	180.85
87.85	218.058	218.058	218.058	218.058		87.85	180.851	180.851
87.9	218.059	218.059	218.059	218.059		87.9	180.852	180.852
87.95	218.06	218.06	218.06	218.06		87.95	180.853	180.853
88	218.062	218.062	218.062	218.062		88	180.855	180.855
88.05	218.063	218.063	218.063	218.063		88.05	180.856	180.856
88.1	218.064	218.064	218.064	218.064		88.1	180.857	180.857
88.15	218.065	218.065	218.065	218.065		88.15	180.858	180.858
88.2	218.066	218.066	218.066	218.066		88.2	180.859	180.859
88.25	218.067	218.067	218.067	218.067		88.25	180.86	180.86
88.3	218.068	218.068	218.068	218.068		88.3	180.861	180.861
88.35	218.069	218.069	218.069	218.069		88.35	180.862	180.862
88.4	218.071	218.071	218.071	218.071		88.4	180.863	180.863
88.45	218.072	218.072	218.072	218.072		88.45	180.865	180.865
88.5	218.073	218.073	218.073	218.073		88.5	180.866	180.866
88.55	218.074	218.074	218.074	218.074		88.55	180.867	180.867
88.6	218.075	218.075	218.075	218.075		88.6	180.868	180.868
88.65	218.076	218.076	218.076	218.076		88.65	180.869	180.869
88.7	218.077	218.077	218.077	218.077		88.7	180.87	180.87
88.75	218.078	218.078	218.078	218.078		88.75	180.871	180.871
88.8	218.08	218.08	218.08	218.08		88.8	180.873	180.873
88.85	218.081	218.081	218.081	218.081		88.85	180.874	180.874
88.9	218.082	218.082	218.082	218.082		88.9	180.875	180.875
88.95	218.083	218.083	218.083	218.083		88.95	180.876	180.876
89	218.084	218.084	218.084	218.084		89	180.877	180.877
89.05	218.085	218.085	218.085	218.085		89.05	180.878	180.878
89.1	218.086	218.086	218.086	218.086		89.1	180.879	180.879
89.15	218.087	218.087	218.087	218.087		89.15	180.88	180.88
89.2	218.089	218.089	218.089	218.089		89.2	180.881	180.881
89.25	218.09	218.09	218.09	218.09		89.25	180.883	180.883
89.3	218.091	218.091	218.091	218.091		89.3	180.884	180.884
89.35	218.092	218.092	218.092	218.092		89.35	180.885	180.885
89.4	218.093	218.093	218.093	218.093		89.4	180.886	180.886
89.45	218.094	218.094	218.094	218.094		89.45	180.887	180.887
89.5	218.095	218.095	218.095	218.095		89.5	180.888	180.888
89.55	218.096	218.096	218.096	218.096		89.55	180.889	180.889
89.6	218.098	218.098	218.098	218.098		89.6	180.891	180.891
89.65	218.099	218.099	218.099	218.099		89.65	180.892	180.892
89.7	218.1	218.1	218.1	218.1		89.7	180.893	180.893
89.75	218.101	218.101	218.101	218.101		89.75	180.894	180.894
89.8	218.102	218.102	218.102	218.102		89.8	180.895	180.895
89.85	218.103	218.103	218.103	218.103		89.85	180.896	180.896
89.9	218.104	218.104	218.104	218.104		89.9	180.897	180.897
89.95	218.105	218.105	218.105	218.105		89.95	180.898	180.898
90	218.107	218.107	218.107	218.107		90	180.899	180.899
90.05	218.108	218.108	218.108	218.108		90.05	180.901	180.901
90.1	218.109	218.109	218.109	218.109		90.1	180.902	180.902
90.15	218.11	218.11	218.11	218.11		90.15	180.903	180.903
90.2	218.111	218.111	218.111	218.111		90.2	180.904	180.904
90.25	218.112	218.112	218.112	218.112		90.25	180.905	180.905
90.3	218.113	218.113	218.113	218.113		90.3	180.906	180.906
90.35	218.114	218.114	218.114	218.114		90.35	180.907	180.907
90.4	218.116	218.116	218.116	218.116		90.4	180.909	180.909
90.45	218.117	218.117	218.117	218.117		90.45	180.91	180.91
90.5	218.118	218.118	218.118	218.118		90.5	180.911	180.911
90.55	218.119	218.119	218.119	218.119		90.55	180.912	180.912
90.6	218.12	218.12	218.12	218.12		90.6	180.913	180.913
90.65	218.121	218.121	218.121	218.121		90.65	180.914	180.914
90.7	218.122	218.122	218.122	218.122		90.7	180.915	180.915
90.75	218.123	218.123	218.123	218.123		90.75	180.916	180.916
90.8	218.125	218.125	218.125	218.125		90.8	180.917	180.917
90.85	218.126	218.126	218.126	218.126		90.85	180.919	180.919
90.9	218.127	218.127	218.127	218.127		90.9	180.92	180.92
90.95	218.128	218.128	218.128	218.128		90.95	180.921	180.921
91	218.129	218.129	218.129	218.129		91	180.922	180.922
91.05	218.13	218.13	218.13	218.13		91.05	180.923	180.923
91.1	218.131	218.131	218.131	218.131		91.1	180.924	180.924
91.15	218.132	218.132	218.132	218.132		91.15	180.925	180.925
91.2	218.134	218.134	218.134	218.134		91.2	180.927	180.927
91.25	218.135	218.135	218.135	218.135		91.25	180.928	180.928
91.3	218.136	218.136	218.136	218.136		91.3	180.929	180.929
91.35	218.137	218.137	218.137	218.137		91.35	180.93	180.93
91.4	218.138	218.138	218.138	218.138		91.4	180.931	180.931
91.45	218.139	218.139	218.139	218.139		91.45	180.932	180.932
91.5	218.14	218.14	218.14	218.14		91.5	180.933	180.933
91.55	218.141	218.141	218.141	218.141		91.55	180.934	180.934
91.6	218.143	218.143	218.143	218.143		91.6	180.935	180.935
91.65	218.144	218.144	218.144	218.144		91.65	180.937	180.937
91.7	218.145	218.145	218.145	218.145		91.7	180.938	180.938
91.75	218.146	218.146	218.146	218.146		91.75	180.939	180.939
91.8	218.147	218.147	218.147	218.147		91.8	180.94	180.94
91.85	218.148	218.148	218.148	218.148		91.85	180.941	180.941
91.9	218.149	218.149	218.149	218.149		91.9	180.942	180.942
91.95	218.15	218.15	218.15	218.15		91.95	180.943	180.943
92	218.152	218.152	218.152	218.152		92	180.945	180.945
92.05	218.153	218.153	218.153	218.153		92.05	180.946	180.946
92.1	218.154	218.154	218.154	218.154		92.1	180.947	180.947
92.15	218.155	218.155	218.155	218.155		92.15	180.948	180.948
92.2	218.156	218.156	218.156	218.156		92.2	180.949	180.949
92.25	218.157	218.157	218.157	218.157		92.25	180.95	180.95
92.3	218.158	218.158	218.158	218.158		92.3	180.951	180.951
92.35	218.159	218.159	218.159	218.159		92.35	180.952	180.952
92.4	218.161	218.161	218.161	218.161		92.4	180.953	180.953
92.45	218.162	218.162	218.162	218.162		92.45	180.955	180.955
92.5	218.163	218.163	218.163	218.163		92.5	180.956	180.956
92.55	218.164	218.164	218.164	218.164		92.55	180.957	180.957
92.6	218.165	218.165	218.165	218.165		92.6	180.958	180.958
92.65	218.166	218.166	218.166	218.166		92.65	180.959	180.959
92.7	218.167	218.167	218.167	218.167		92.7	180.96	180.96
92.75	218.168	218.168	218.168	218.168		92.75	180.961	180.961
92.8	218.17	218.17	218.17	218.17		92.8	180.963	180.963
92.85	218.171	218.171	218.171	218.171		92.85	180.964	180.964
92.9	218.172	218.172	218.172	218.172		92.9	180.965	180.965
92.95	218.173	218.173	218.173	218.173		92.95	180.966	180.966
93	218.174	218.174	218.174	218.174		93	180.967	180.967
93.05	218.175	218.175	218.175	218.175		93.05	180.968	180.968
93.1	218.176	218.176	218.176	218.176		93.1	180.969	180.969
93.15	218.177	218.177	218.177	218.177		93.15	180.97	180.97
93.2	218.179	218.179	218.179	218.179		93.2	180.971	180.971
93.25	218.18	218.18	218.18	218.18		93.25	180.973	180.973
93.3	218.181	218.181	218.181	218.181		93.3	180.974	180.974
93.35	218.182	218.182	218.182	218.182		93.35	180.975	180.975
93.4	218.183	218.183	218.183	218.183		93.4	180.976	180.976
93.45	218.184	218.184	218.184	218.184		93.45	180.977	180.977
93.5	218.185	218.185	218.185	218.185		93.5	180.978	180.978
93.55	218.186	218.186	218.186	218.186		93.55	180.979	180.979
93.6	218.188	218.188	218.188	218.188		93.6	180.981	180.981
93.65	218.189	218.189	218.189	218.189		93.65	180.982	180.982
93.7	218.19	218.19	218.19	218.19		93.7	180.983	180.983
93.75	218.191	218.191	218.191	218.191		93.75	180.984	180.984
93.8	218.192	218.192	218.192	218.192		93.8	180.985	180.985
93.85	218.193	218.193	218.193	218.193		93.85	180.986	180.986
93.9	218.194	218.194	218.194	218.194		93.9	180.987	180.987
93.95	218.195	218.195	218.195	218.195		93.95	180.988	180.988
94	218.197	218.197	218.197	218.197		94	180.989	180.989
94.05	218.198	218.198	218.198	218.198		94.05	180.991	180.991
94.1	218.199	218.199	218.199	218.199		94.1	180.992	180.992
94.15	218.2	218.2	218.2	218.2		94.15	180.993	180.993
94.2	218.201	218.201	218.201	218.201		94.2	180.994	180.994
94.25	218.202	218.202	218.202	218.202		94.25	180.995	180.995
94.3	218.203	218.203	218.203	218.203		94.3	180.996	180.996
94.35	218.204	218.204	218.204	218.204		94.35	180.997	180.997
94.4	218.206	218.206	218.206	218.206		94.4	180.999	180.999
94.45	218.207	218.207	218.207	218.207		94.45	181	181
94.5	218.208	218.208	218.208	218.208		94.5	181.001	181.001
94.55	218.209	218.209	218.209	218.209		94.55	181.002	181.002
94.6	218.21	218.21	218.21	218.21		94.6	181.003	181.003
94.65	218.211	218.211	218.211	218.211		94.65	181.004	181.004
94.7	218.212	218.212	218.212	218.212		94.7	181.005	181.005
94.75	218.213	218.213	218.213	218.213		94.75	181.006	181.006
94.8	218.215	218.215	218.215	218.215		94.8	181.007	181.007
94.85	218.216	218.216	218.216	218.216		94.85	181.009	181.009
94.9	218.217	218.217	218.217	218.217		94.9	181.01	181.01
94.95	218.218	218.218	218.218	218.218		94.95	181.011	181.011
95	218.219	218.219	218.219	218.219		95	181.012	181.012
95.05	218.22	218.22	218.22	218.22		95.05	181.013	181.013
95.1	218.221	218.221	218.221	218.221		95.1	181.014	181.014
95.15	218.222	218.222	218.222	218.222		95.15	181.015	181.015
95.2	218.224	218.224	218.224	218.224		95.2	181.017	181.017
95.25	218.225	218.225	218.225	218.225		95.25	181.018	181.018
95.3	218.226	218.226	218.226	218.226		95.3	181.019	181.019
95.35	218.227	218.227	218.227	218.227		95.35	181.02	181.02
95.4	218.228	218.228	218.228	218.228		95.4	181.021	181.021
95.45	218.229	218.229	218.229	218.229		95.45	181.022	181.022
95.5	218.23	218.23	218.23	218.23		95.5	181.023	181.023
95.55	218.231	218.231	218.231	218.231		95.55	181.024	181.024
95.6	218.233	218.233	218.233	218.233		95.6	181.025	181.025
95.65	218.234	218.234	218.234	218.234		95.65	181.027	181.027
95.7	218.235	218.235	218.235	218.235		95.7	181.028	181.028
95.75	218.236	218.236	218.236	218.236		95.75	181.029	181.029
95.8	218.237	218.237	218.237	218.237		95.8	181.03	181.03
95.85	218.238	218.238	218.238	218.238		95.85	181.031	181.031
95.9	218.239	218.239	218.239	218.239		95.9	181.032	181.032
95.95	218.24	218.24	218.24	218.24		95.95	181.033	181.033
96	218.242	218.242	218.242	218.242		96	181.035	181.035
96.05	218.243	218.243	218.243	218.243		96.05	181.036	181.036
96.1	218.244	218.244	218.244	218.244		96.1	181.037	181.037
96.15	218.245	218.245	218.245	218.245		96.15	181.038	181.038
96.2	218.246	218.246	218.246	218.246		96.2	181.039	181.039
96.25	218.247	218.247	218.247	218.247		96.25	181.04	181.04
96.3	218.248	218.248	218.248	218.248		96.3	181.041	181.041
96.35	218.249	218.249	218.249	218.249		96.35	181.042	181.042
96.4	218.251	218.251	218.251	218.251		96.4	181.043	181.043
96.45	218.252	218.252	218.252	218.252		96.45	181.045	181.045
96.5	218.253	218.253	218.253	218.253		96.5	181.046	181.046
96.55	218.254	218.254	218.254	218.254		96.55	181.047	181.047
96.6	218.255	218.255	218.255	218.255		96.6	181.048	181.048
96.65	218.256	218.256	218.256	218.256		96.65	181.049	181.049
96.7	218.257	218.257	218.257	218.257		96.7	181.05	181.05
96.75	218.258	218.258	218.258	218.258		96.75	181.051	181.051
96.8	218.26	218.26	218.26	218.26		96.8	181.053	181.053
96.85	218.261	218.261	218.261	218.261		96.85	181.054	181.054
96.9	218.262	218.262	218.262	218.262		96.9	181.055	181.055
96.95	218.263	218.263	218.263	218.263		96.95	181.056	181.056
97	218.264	218.264	218.264	218.264		97	181.057	181.057
97.05	218.265	218.265	218.265	218.265		97.05	181.058	181.058
97.1	218.266	218.266	218.266	218.266		97.1	181.059	181.059
97.15	218.267	218.267	218.267	218.267		97.15	181.06	181.06
97.2	218.269	218.269	218.269	218.269		97.2	181.061	181.061
97.25	218.27	218.27	218.27	218.27		97.25	181.063	181.063
97.3	218.271	218.271	218.271	218.271		97.3	181.064	181.064
97.35	218.272	218.272	218.272	218.272		97.35	181.065	181.065
97.4	218.273	218.273	218.273	218.273		97.4	181.066	181.066
97.45	218.274	218.274	218.274	218.274		97.45	181.067	181.067
97.5	218.275	218.275	218.275	218.275		97.5	181.068	181.068
97.55	218.276	218.276	218.276	218.276		97.55	181.069	181.069
97.6	218.278	218.278	218.278	218.278		97.6	181.071	181.071
97.65	218.279	218.279	218.279	218.279		97.65	181.072	181.072
97.7	218.28	218.28	218.28	218.28		97.7	181.073	181.073
97.75	218.281	218.281	218.281	218.281		97.75	181.074	181.074
97.8	218.282	218.282	218.282	218.282		97.8	181.075	181.075
97.85	218.283	218.283	218.283	218.283		97.85	181.076	181.076
97.9	218.284	218.284	218.284	218.284		97.9	181.077	181.077
97.95	218.285	218.285	218.285	218.285		97.95	181.078	181.078
98	218.287	218.287	218.287	218.287		98	181.079	181.079
98.05	218.288	218.288	218.288	218.288		98.05	181.081	181.081
98.1	218.289	218.289	218.289	218.289		98.1	181.082	181.082
98.15	218.29	218.29	218.29	218.29		98.15	181.083	181.083
98.2	218.291	218.291	218.291	218.291		98.2	181.084	181.084
98.25	218.292	218.292	218.292	218.292		98.25	181.085	181.085
98.3	218.293	218.293	218.293	218.293		98.3	181.086	181.086
98.35	218.294	218.294	218.294	218.294		98.35	181.087	181.087
98.4	218.296	218.296	218.296	218.296		98.4	181.089	181.089
98.45	218.297	218.297	218.297	218.297		98.45	181.09	181.09
98.5	218.298	218.298	218.298	218.298		98.5	181.091	181.091
98.55	218.299	218.299	218.299	218.299		98.55	181.092	181.092
98.6	218.3	218.3	218.3	218.3		98.6	181.093	181.093
98.65	218.301	218.301	218.301	218.301		98.65	181.094	181.094
98.7	218.302	218.302	218.302	218.302		98.7	181.095	181.095
98.75	218.303	218.303	218.303	218.303		98.75	181.096	181.096
98.8	218.305	218.305	218.305	218.305		98.8	181.097	181.097
98.85	218.306	218.306	218.306	218.306		98.85	181.099	181.099
98.9	218.307	218.307	218.307	218.307		98.9	181.1	181.1
98.95	218.308	218.308	218.308	218.308		98.95	181.101	181.101
99	218.309	218.309	218.309	218.309		99	181.102	181.102
99.05	218.31	218.31	218.31	218.31		99.05	181.103	181.103
99.1	218.311	218.311	218.311	218.311		99.1	181.104	181.104
99.15	218.312	218.312	218.312	218.312		99.15	181.105	181.105
99.2	218.314	218.314	218.314	218.314		99.2	181.107	181.107
99.25	218.315	218.315	218.315	218.315		99.25	181.108	181.108
99.3	218.316	218.316	218.316	218.316		99.3	181.109	181.109
99.35	218.317	218.317	218.317	218.317		99.35	181.11	181.11
99.4	218.318	218.318	218.318	218.318		99.4	181.111	181.111
99.45	218.319	218.319	218.319	218.319		99.45	181.112	181.112
99.5	218.32	218.32	218.32	218.32		99.5	181.113	181.113
99.55	218.321	218.321	218.321	218.321		99.55	181.114	181.114
99.6	218.323	218.323	218.323	218.323		99.6	181.115	181.115
99.65	218.324	218.324	218.324	218.324		99.65	181.117	181.117
99.7	218.325	218.325	218.325	218.325		99.7	181.118	181.118
99.75	218.326	218.326	218.326	218.326		99.75	181.119	181.119
99.8	218.327	218.327	218.327	218.327		99.8	181.12	181.12
99.85	218.328	218.328	218.328	218.328		99.85	181.121	181.121
99.9	218.329	218.329	218.329	218.329		99.9	181.122	181.122
99.95	218.33	218.33	218.33	218.33		99.95	181.123	181.123
100	218.332	218.332	218.332	218.332		100	181.125	181.125
100.05	218.333	218.333	218.333	218.333		100.05	181.126	181.126
100.1	218.334	218.334	218.334	218.334		100.1	181.127	181.127
100.15	218.335	218.335	218.335	218.335		100.15	181.128	181.128
100.2	218.336	218.336	218.336	218.336		100.2	181.129	181.129
100.25	218.337	218.337	218.337	218.337		100.25	181.13	181.13
100.3	218.338	218.338	218.338	218.338		100.3	181.131	181.131
100.35	218.339	218.339	218.339	218.339		100.35	181.132	181.132
100.4	218.341	218.341	218.341	218.341		100.4	181.133	181.133
100.45	218.342	218.342	218.342	218.342		100.45	181.135	181.135
100.5	218.343	218.343	218.343	218.343		100.5	181.136	181.136
100.55	218.344	218.344	218.344	218.344		100.55	181.137	181.137
100.6	218.345	218.345	218.345	218.345		100.6	181.138	181.138
100.65	218.346	218.346	218.346	218.346		100.65	181.139	181.139
100.7	218.347	218.347	218.347	218.347		100.7	181.14	181.14
[truncated: 786 more rows]
